# Supplementary material for: Characteristics of Global Data on Adolescent’s Dietary Intake: A Systematic Scoping Review
Source: Curr Dev Nutr. 2023 Dec 1;8(1):102054. doi: 10.1016/j.cdnut.2023.102054 (PMC10790018; doi:10.1016/j.cdnut.2023.102054)
Supplement: Multimedia component 1 [file mmc1.xlsx]

## Sheet: Title
Supplementary File A
Title
Characteristics of global data on adolescent’s dietary intake: a systematic scoping review
First author
Kathrin M. Demmler

## Sheet: Table S 1
Table S1. Preferred Reporting Items for Systematic reviews and Meta-Analyses extension for Scoping Reviews (PRISMA-ScR) Checklist, from Tricco et al., (1)
SECTION	ITEM	PRISMA-ScR CHECKLIST ITEM	REPORTED IN PAPER
TITLE
Title	1	Identify the report as a scoping review.	Page 1
ABSTRACT
Structured summary	2	Provide a structured summary that includes (as applicable): background, objectives, eligibility criteria, sources of evidence, charting methods, results, and conclusions that relate to the review questions and objectives.	See Abstract
INTRODUCTION
Rationale	3	Describe the rationale for the review in the context of what is already known. Explain why the review questions/objectives lend themselves to a scoping review approach.	See Methods
Objectives	4	Provide an explicit statement of the questions and objectives being addressed with reference to their key elements (e.g., population or participants, concepts, and context) or other relevant key elements used to conceptualize the review questions and/or objectives.	See Introduction
METHODS
Protocol and registration	5	Indicate whether a review protocol exists; state if and where it can be accessed (e.g., a Web address); and if available, provide registration information, including the registration number.	Protocol available upon request; Registration information see Methods
Eligibility criteria	6	Specify characteristics of the sources of evidence used as eligibility criteria (e.g., years considered, language, and publication status), and provide a rationale.	See Eligibility Criteria
Information sources*	7	Describe all information sources in the search (e.g., databases with dates of coverage and contact with authors to identify additional sources), as well as the date the most recent search was executed.	See Data sources and search strategy
Search	8	Present the full electronic search strategy for at least 1 database, including any limits used, such that it could be repeated.	See Supplementary File A, Tables S 2-3
Selection of sources of evidence†	9	State the process for selecting sources of evidence (i.e., screening and eligibility) included in the scoping review.	See Data sources and search strategy
Data charting process‡	10	Describe the methods of charting data from the included sources of evidence (e.g., calibrated forms or forms that have been tested by the team before their use, and whether data charting was done independently or in duplicate) and any processes for obtaining and confirming data from investigators.	See Data sources and search strategy
Data items	11	List and define all variables for which data were sought and any assumptions and simplifications made.	See Supplementary File A, Table S 4
Critical appraisal of individual sources of evidence§	12	If done, provide a rationale for conducting a critical appraisal of included sources of evidence; describe the methods used and how this information was used in any data synthesis (if appropriate).	N/A
Synthesis of results	13	Describe the methods of handling and summarizing the data that were charted.	See Data sources and search strategy
RESULTS
Selection of sources of evidence	14	Give numbers of sources of evidence screened, assessed for eligibility, and included in the review, with reasons for exclusions at each stage, ideally using a flow diagram.	See Results: Data characterization and Supplementary File A, Figure S 1
Characteristics of sources of evidence	15	For each source of evidence, present characteristics for which data were charted and provide the citations.	See Table S 5
Critical appraisal within sources of evidence	16	If done, present data on critical appraisal of included sources of evidence (see item 12).	N/A
Results of individual sources of evidence	17	For each included source of evidence, present the relevant data that were charted that relate to the review questions and objectives.	See Table S 5
Synthesis of results	18	Summarize and/or present the charting results as they relate to the review questions and objectives.	See Results, total sample, by region and country, and by income group
DISCUSSION
Summary of evidence	19	Summarize the main results (including an overview of concepts, themes, and types of evidence available), link to the review questions and objectives, and consider the relevance to key groups.	See Discussion
Limitations	20	Discuss the limitations of the scoping review process.	See Discussion
Conclusions	21	Provide a general interpretation of the results with respect to the review questions and objectives, as well as potential implications and/or next steps.	See Discussion
FUNDING
Funding	22	Describe sources of funding for the included sources of evidence, as well as sources of funding for the scoping review. Describe the role of the funders of the scoping review.	See Funding
JBI = Joanna Briggs Institute; PRISMA-ScR = Preferred Reporting Items for Systematic reviews and Meta-Analyses extension for Scoping Reviews.
* Where sources of evidence (see second footnote) are compiled from, such as bibliographic databases, social media platforms, and Web sites.
† A more inclusive/heterogeneous term used to account for the different types of evidence or data sources (e.g., quantitative and/or qualitative research, expert opinion, and policy documents) that may be eligible in a scoping review as opposed to only studies. This is not to be confused with information sources (see first footnote).
‡ The frameworks by Arksey and O’Malley (6) and Levac and colleagues (7) and the JBI guidance (4, 5) refer to the process of data extraction in a scoping review as data charting.
§ The process of systematically examining research evidence to assess its validity, results, and relevance before using it to inform a decision. This term is used for items 12 and 19 instead of "risk of bias" (which is more applicable to systematic reviews of interventions) to include and acknowledge the various sources of evidence that may be used in a scoping review (e.g., quantitative and/or q…

## Sheet: Table S 2
Table S 2. Search strategy PubMed, 2020 and 2021
#	Search on 25 Feb 2020	Search on 06 Dec 2021
1	adolescent [Title/Abstract]	adolescent [Title/Abstract]
2	adolescents [Title/Abstract]	adolescents [Title/Abstract]
3	adolescence [Title/Abstract]	adolescence [Title/Abstract]
4	teen [Title/Abstract]	teen [Title/Abstract]
5	teens [Title/Abstract]	teens [Title/Abstract]
6	teenager [Title/Abstract]	teenager [Title/Abstract]
7	teenagers [Title/Abstract]	teenagers [Title/Abstract]
8	youth [Title/Abstract]	youth [Title/Abstract]
9	youths [Title/Abstract]	youths [Title/Abstract]
10	young adult [Title/Abstract]	young adult [Title/Abstract]
11	young adults [Title/Abstract])	young adults [Title/Abstract])
12	1 or 2 or 3 or 4 or 5 or 6 or 7 or 8 or 9 or 10 or 11	1 or 2 or 3 or 4 or 5 or 6 or 7 or 8 or 9 or 10 or 11
13	diet [Title/Abstract]	diet [Title/Abstract]
14	diets [Title/Abstract]	diets [Title/Abstract]
15	dietary [Title/Abstract]	dietary [Title/Abstract]
16	intake [Title/Abstract]	intake [Title/Abstract]
17	food [Title/Abstract]	food [Title/Abstract]
18	foods [Title/Abstract]	foods [Title/Abstract]
19	consume [Title/Abstract]	consume [Title/Abstract]
20	consumed [Title/Abstract]	consumed [Title/Abstract]
21	eat [Title/Abstract]	eat [Title/Abstract]
22	eats [Title/Abstract]	eats [Title/Abstract]
23	eating [Title/Abstract]	eating [Title/Abstract]
24	ate [Title/Abstract]	ate [Title/Abstract]
25	drink [Title/Abstract]	drink [Title/Abstract]
26	drinks [Title/Abstract]	drinks [Title/Abstract]
27	13 or 14 or 15 or 16 or 17 or 18 or 19 or 20 or 21 or 22 or 23 or 24 or 25 or 26	13 or 14 or 15 or 16 or 17 or 18 or 19 or 20 or 21 or 22 or 23 or 24 or 25 or 26
28	12 and 27	12 and 27
	Limit 28 to year=2010/01/01 : 2020/02/26	Limit 28 to year=2010/01/01 : 2021/12/06

## Sheet: Table S 3
Table S 2. Search strategy PubMed, 2020 and 2021
#	Google	Google Scholar
1	“[country name] adolescent food consumption dietary intake”	“[country name] adolescent food consumption dietary intake”
2		Limit 1 to publication date >=2010

## Sheet: Table S 4
Table S 4. Data charted from the full text analysis
Data of interest	Definition
Year (of individual publication)	Due to inclusion criteria these were limited to 2010 and onwards.
Country/countries	The classification of regions and income groups followed the definition by World Bank (2,3).
Year(s) of data collection	While we included data from 2010 onwards, data collected before 2010 were included if these data could not be disaggregated from the sample of interest, e.g., 2008-2010, 2009-2013.
Age/Age ranges	Instead of 10-19 years of age the age range of 10-24 years as defined by Sawyer et al. (4) was chosen to allow for an expanded and more inclusive definition of adolescence as it acknowledges earlier puberty, continued growth and a popular understanding of this life phase. However, studies included were not restricted by upper (>24 years) or lower (<10 years) age limits of adolescents. We included…
Sample size (n)	Sample sizes were collected by study and country, considering the inclusion and exclusion criteria on the years of data collection and age ranges. E.g., if studies conducted data assessments in several countries each country counted as one data set with separate sample size. For studies that included samples of different age groups and/or differ years of data collection that could be disaggregate…
School based	We assessed if data assessments were set in schools.
Dietary assessment method	We assessed the dietary assessment method including weight recall, 24h-dietary recall, semi-quantitative FFQ (including portion sizes), non-quantitative FFQ (only frequencies, no portion sizes), and food diary
Number of food items/groups	We counted the number of food items/groups if the food item/group felt under any of the foods below:
	- Starchy staples
	- Whole grain,
	- Dark green leafy vegetables
	- Other vitamin A rich fruits and vegetables (incl. red palm oil)
	- Vegetables
	- Fruits
	- Organ meat
	- Meat
	- Fish
	- Eggs
	- Legumes (beans)
	- Nuts and seeds
	- Milk and milk products/dairy
	- Sugar-sweetened beverages
	- Ultra-processed foods
	- Fast foods
	- Fried foods
	- Street foods (that is considered to be energy dense, high in sugar, salt and/or fat and/or ultra processed)
	Any food items/groups from the list above were counted and grouped into:
	- ≥ 7 food items/groups
	- 2 - 6 food items/groups
	- only 1 food item/group
	In the absence of a validated score to assess dietary diversity for adolescents we based our assumption on the minimum dietary diversity (MDD) score for children 6-23 months (5,6), which includes seven food groups plus breastmilk. However, the thresholds chosen for this review did not differentiate the actual food groups consumed (it is just a count), nor has it been validated and can hence not c…
Study design	We included quantitative and mixed methods, including cross-sectional, cohort, case-control, randomized controlled trials (with a control arm or baseline dietary data), experimental setting, and longitudinal studies.
Representativeness	We assessed the representativeness of studies on a national level.
Location	We assessed the locality of studies, and differentiated between rural, urban, rural and urban disaggregated, rural and urban aggregated, and unknown/unspecified locality.
Gender	We assessed gender (combining biological sex and gender) of the studies populations and differentiated between data on boys, girls, on boys and girls disaggregated, or on boys and girls aggregated.

## Sheet: Table S 5
Table S 5. Reference details for the 722 articles included in the systematic scoping review
Author	Title	Year	Journal
Abdelaziz SB, Youssef MRL, Sedrak AS, Labib JR.	Nutritional Status and Dietary Habits of School Children in Beni-Suef Governorate, Egypt	2014	Food and Nutrition Sciences
Abdel-Hady D, El-Gilany AH, Sarraf B.	Dietary habits of adolescent students in Mansoura, Egypt	2014	International Journal of Collaborative Research on Internal Medicine & Public Health
Abizari AR, Ali Z.	Dietary patterns and associated factors of schooling Ghanaian adolescents.	2019	J Health Popul Nutr
Abreu S, Agostinis-Sobrinho C, Santos R, Moreira C, Lopes L, Gonçalves C, Oliveira-Santos J, Sousa-Sá E, Rodrigues B, Mota J, Rosário R.	Association of Dairy Product Consumption with Metabolic and Inflammatory Biomarkers in Adolescents: A Cross-Sectional Analysis from the LabMed Study.	2019	Nutrients
Aburto TC, Pedraza LS, Sánchez-Pimienta TG, Batis C, Rivera JA.	Discretionary Foods Have a High Contribution and Fruit, Vegetables, and Legumes Have a Low Contribution to the Total Energy Intake of the Mexican Population.	2016	J Nutr
Acar Tek N, Yildiran H, Akbulut G, Bilici S, Koksal E, Gezmen Karadag M, Sanlıer N.	Evaluation of dietary quality of adolescents using Healthy Eating Index.	2011	Nutr Res Pract
Agustina R, Nadiya K, Andini EA, Setianingsih AA, Sadariskar AA, Prafiantini E, Wirawan F, Karyadi E, Raut MK.	Associations of meal patterning, dietary quality and diversity with anemia and overweight-obesity among Indonesian school-going adolescent girls in West Java	2020	PLoS One
Ahadi Z, Kelishadi R, Qorbani M, Zahedi H, Motlagh ME, Ardalan G, Shafiee G, Asayesh H, Larijani B, Heshmat R.	Association between meal frequency with anthropometric measures and blood pressure in Iranian children and adolescents.	2016	Minerva Pediatr
Ahmadi N, Black JL, Velazquez CE, Chapman GE, Veenstra G.	Associations between socio-economic status and school-day dietary intake in a sample of grade 5–8 students in Vancouver, Canada	2014	Public Health Nutr
Aidoud, Aziouz; Ziane, Elhaouas; Vara, Lourdes; Terrón, María Pilar; Garrido, María; Rodríguez, Ana Beatriz; Carrasco, Cristina.	Changes in Mediterranean dietary pattern of university students: a comparative study between Spain and Algeria	2019	Nutricion Clinica y Dietetica Hospitalaria
Ak N, Koo HC, Hamid Jan JM, Mohd Nasir MT, Tan SY, Appukutty M, Nurliyana AR, Thielecke F, Hopkins S, Ong MK, Ning C, Tee ES.	Whole Grain Intakes in the Diets Of Malaysian Children and Adolescents--Findings from the MyBreakfast Study.	2015	PLoS One
Al Baho A, Badr HE.	Global School-based Health Survey - Kuwait 2011	2011	Governemnt of Kuwait
Al Dwairji MA, Husain WA, Al Qaoud NM, Al Shami E.	Breakfast consumption habits and prevalence of overweight and obesity among Kuwaiti adolescents	2018	Journal of Nutritional Health & Food Engineering
Al-alimi AA, Bashanfer S, Morish MA.	Prevalence of Iron Deficiency Anemia among University Students in Hodeida Province, Yemen	2018	Anemia
Alam MM, Hawlader MDH, Wahab A, Hossain MD, Nishat SA, Zaman S, Ahsan GU	Determinants of overweight and obesity among urban school-going children and adolescents: a case-control study in Bangladesh.	2019	Int J Adolesc Med Health
AlAyoubi F, Rashrash M, Elsharawy Y, Alayoubi S, Alayoubi WA, Alnumair N, Owaidah T.	Anemia and Dietary Behaviors among Young Adults in Riyadh, Saudi Arabia	2019	Innov Pharm
Albani V, Butler LT, Traill WB, Kennedy OB	Understanding fruit and vegetable consumption in children and adolescents. The contributions of affect, self-concept and habit strength.	2018	Appetite
Albani V, Butler LT, Traill WB, Kennedy OB	Fruit and vegetable intake: change with age across childhood and adolescence.	2017	Br J Nutr
ALFaris NA, Al-Tamimi JZ, Al-Jobair MO, Al-Shwaiyat NM.	Trends of fast food consumption among adolescent and young adult Saudi girls living in Riyadh	2015	Food Nutr Res
Al-Hazzaa HM, Abahussain NA, Al Sobayel HI, Qahwaji DM, Musaiger AO.	Physical activity, sedentary behaviors and dietary habits among Saudi adolescents relative to age, gender and region	2011	Int J Behav Nutr Phys Act
Al-Hazzaa HM, Albawardi NM	Activity energy expenditure, screen time and dietary habits relative to gender among Saudi youth: interactions of gender with obesity status and selected lifestyle behaviours.	2019	Asia Pac J Clin Nutr
Al-Hazzaa HM, Al-Nakeeb Y, Duncan MJ, Al-Sobayel HI, Abahussain NA, Musaiger AO, Lyons M, Collins P, Nevill A	A cross-cultural comparison of health behaviors between Saudi and British adolescents living in urban areas: gender by country analyses.	2013	Int J Environ Res Public Health
Al-Hazzaa HM, Al-Sobayel HI, Abahussain NA, Qahwaji DM, Alahmadi MA, Musaiger AO	Association of dietary habits with levels of physical activity and screen time among adolescents living in Saudi Arabia.	2014	J Hum Nutr Diet
Al-Kutbe R, Payne A, de Looy A, Rees GA.	A comparison of nutritional intake and daily physical activity of girls aged 8-11 years old in Makkah, Saudi Arabia according to weight status	2017	BMC Public Health
Almeida-de-Souza J, Santos R, Lopes L, Abreu S, Moreira C, Padrão P, Mota J, Moreira P	Associations between fruit and vegetable variety and low-grade inflammation in Portuguese adolescents from LabMed Physical Activity Study.	2018	Eur J Nutr
Al-Otaibi HH, Basuny AM.	Fast Food Consumption Associated with Obesity/OverweightRisk among University Female Student in Saudi Arabia	2015	Pakistan Journal of Nutrition
Alshammari E, Suneetha E, Adnan M, Khan S, Alazzeh A	Growth Profile and Its Association with Nutrient Intake and Dietary Patterns among Children and Adolescents in Hail Region of Saudi Arabia.	2017	BioMed Research International
Altanbagana B, Liou J‐C.	Fruit and vegetable intake and associated factors among secondary school children in Mongolia.	2011	International Journal of Arts & Sciences
Alves MA, Souza AM, Barufaldi LA, Tavares BM, Bloch KV, Vasconcelos FAG	Dietary patterns of Brazilian adolescents according to geographic region: an analysis of the Study of Cardiovascular Risk in Adolescents (ERICA).	2019	Cad Saude Publica
Amaral RC, Scabar LF, Slater B, Frazão P.	Estimates of self-reported dietary behavior related to oral health among adolescents according to the type of food.	2014	J Appl Oral Sci
Andersen R, Biltoft-Jensen A, Christensen T, Andersen EW, Ege M, Thorsen AV, Knudsen VK, Damsgaard CT, Sørensen LB, Petersen RA, Michaelsen KF, Tetens I.	What do Danish children eat, and does the diet meet the recommendations? Baseline data from the OPUS School Meal Stud	2015	J Nutr Sci
Angeles-Agdeppa I, Lenighan YM, Jacquier EF, Toledo MB, Capanzana MV.	The Impact of Wealth Status on Food Intake Patterns in Filipino School-Aged Children and Adolescents.	2019	Nutrients
Arabkir Medical Centre - Institute of Child and Adolescent Health.	Health Behaviour in School-aged Children of Armenia 2017/2018 - National Study Results	2019	Governent of Armenia
Arandia G, Sotres-Alvarez D, Siega-Riz AM, Arredondo EM, Carnethon MR, Delamater AM, Gallo LC, Isasi CR, Marchante AN, Pritchard D, Van Horn L, Perreira KM.	Associations between acculturation, ethnic identity, and diet quality among U.S. Hispanic/Latino Youth: Findings from the HCHS/SOL Youth Study.	2018	Appetite
Arcan C, Larson N, Bauer K, Berge J, Story M, Neumark-Sztainer D.	Dietary and weight-related behaviors and body mass index among Hispanic, Hmong, Somali, and white adolescents.	2014	J Acad Nutr Diet
Arcila-Agudelo AM, Ferrer-Svoboda C, Torres-Fernández T, Farran-Codina A.	Determinants of Adherence to Healthy Eating Patterns in a Population of Children and Adolescents: Evidence on the Mediterranean Diet in the City of MatarÃ³ (Catalonia, Spain).	2019	Nutrients
Arechavala T, Continente X, Pérez-Giménez A, Bartoll X, Sánchez-Martínez F, López MJ.	Food consumption frequency and excess body weight in adolescents in the context of financial crisis in Barcelona (Spain).	2016	Gac Sanit
Arsenault JE, Moursi M, Olney DK, Becquey E, Ganaba R.	Validation of 24‐h dietary recall for estimating nutrient intakes and adequacy in adolescents in Burkina Faso	2020	Matern Child Nutr
Ashdown-Franks G, Vancampfort D, Firth J, Smith L, Sabiston CM, Stubbs B, Koyanagi A.	Association of leisure-time sedentary behavior with fast food and carbonated soft drink consumption among 133,555 adolescents aged 12-15â€‰years in 44 low- and middle-income countries.	2019	Int J Behav Nutr Phys Act
Askari Majabadi H, Solhi M, Montazeri A, Shojaeizadeh D, Nejat S, Khalajabadi Farahani F, Djazayeri A.	Factors Influencing Fast-Food Consumption Among Adolescents in Tehran: A Qualitative Study	2016	Iran Red Crescent Med J.
Atalhi N, El Hamdouchi A, Barkat A, Elkari K, Hamrani A, El Mzibri M, Haskell MJ, Mokhtar N.	Combined consumption of a single high-dose vitamin A supplement with provision of vitamin A fortified oil to households maintains adequate milk retinol concentrations for 6 months in lactating Moroccan women	2020	Appl Physiol Nutr Metab
Aurino E.	Do boys eat better than girls in India? Longitudinal evidence on dietary diversity and food consumption disparities among children and adolescents.	2017	Economics & Human Biology
Azeredo CM, de Rezende LF, Canella DS, Moreira Claro R, de Castro IR, Luiz Odo C, Levy RB	Dietary intake of Brazilian adolescents.	2015	Public Health Nutr
Azizi-Soleiman F, Motlagh ME, Qorbani M, Heshmat R, Ardalan G, Mansourian M, Kelishadi R.	Dietary habits and health related behaviors in Iranian children and adolescents: the CASPIAN-IV study	2016	International Journal of Pediatrics
Badr HE, Lakha SF, Pennefather P	Differences in physical activity, eating habits and risk of obesity among Kuwaiti adolescent boys and girls: a population-based study.	2017	Int J Adolesc Med Health
Bakir BO, Akan H, Akman M, Zahmacioglu O, Hayran O	Nutritional status, Healthy Eating Index and eating attitudes of the adolescents in Istanbul: a cross-sectional study.	2015	Int J Adolesc Med Health
Bąk-Sosnowska M, Skrzypulec-Plinta V	Eating habits and physical activity of adolescents in Katowice--the teenagers' declarations vs. their parents' beliefs.	2012	J Clin Nurs
Balluck G, Toorabally BZ, Hosenally M.	Association between body image dissatisfaction and body mass index, eating habits and weight control practices among Mauritian adolescents.	2016	Mal J Nutr
Banfield EC, Liu Y, Davis JS, Chang S, Frazier-Wood AC	Poor Adherence to US Dietary Guidelines for Children and Adolescents in the National Health and Nutrition Examination Survey Population.	2016	J Acad Nutr Diet
Bao Khanh LN, Burgers MR, Huu Chinh N, Tuoc BV, Dinh Dung N, Deurenberg P, Schaafsma A.	Nutrient Intake in Vietnamese Preschool and School-Aged Children is Not Adequate: The Role of Dairy	2016	Food Nutr Bull
Barbu CG, Teleman MD, Albu AI, Sirbu AE, Martin SC, Bancescu A, Fica SV.	Obesity and eating behaviors in school children and adolescents –data from a cross sectional study from Bucharest, Romania	2015	BMC Public Health
Barrios-Vicedo R, Navarrete-Muñoz EM, García de la Hera M, González-Palacios S, Valera-Gran D, Checa-Sevilla JF, Gimenez-Monzo D, Vioque J.	A lower adherence to Mediterranean diet is associated with a poorer self-rated health in university population.	2014	Nutr Hosp
Bartkowicz J, Mironiuk K.	Assessment of selected nutritional behaviours among college adolescents from Pomerania Province	2018	Rocz Panstw Zakl Hig
Batis C, Aburto TC, Sánchez-Pimienta TG, Pedraza LS, Rivera JA.	Adherence to Dietary Recommendations for Food Group Intakes Is Low in the Mexican Population.	2016	J Nutr
Beal T, Morris SS, Tumilowicz A.	Global Patterns of Adolescent Fruit, Vegetable, Carbonated Soft Drink, and Fast-Food Consumption: A Meta-Analysis of Global School-Based Student Health Surveys.	2019	Food Nutr Bull
Becker W, Lindroos AK, Nälsén C, Warensjö Lemming E, Öhrvik V.	Dietary habits, nutrient intake and biomarkers for folate, vitamin D, iodine and iron status among women of childbearing age in Sweden	2016	Ups J Med Sci
Bede F, Cumber SN, Nkfusai CN, Venyuy MA, Ijang YP, Wepngong EN, Nguti Kien AT.	Dietary habits and nutritional status of medical school students: the case of three state universities in Cameroon	2020	Pan Afr Med J
Bel S, De Ridder KAA, Lebacq T, Ost C, Teppers E, Cuypers K, Tafforeau J.	Habitual food consumption of the Belgian population in 2014-2015 and adherence to food-based dietary guidelines.	2019	Arch Public Health
Benedict RK, Schmale A, Namaste S.	DHS Comparative Report No. 47 - Adolescent Nutrition 2000-2017: DHS Data on Adolescents Age 15-19	2018	DHS Program
Bener A, Al Darwish MS, Tewfik I, Hoffmann GF.	The impact of dietary and lifestyle factors on the risk of dental caries among young children in Qatar	2013	J Egypt Public Health Assoc
Berendsen M, Boss M, Smits M, Pot GK.	Chrono-Nutrition and Diet Quality in Adolescents with Delayed Sleep-Wake Phase Disorder	2020	Nutrients
Berg T, Magala-Nyago C, Iversen PO.	Nutritional status among adolescent girls in children's homes: Anthropometry and dietary patterns	2018	Clin Nutr
Berge JM, MacLehose RF, Larson N, Laska M, Neumark-Sztainer D.	Family Food Preparation and Its Effects on Adolescent Dietary Quality and Eating Patterns.	2016	J Adolesc Health
Berge JM, MacLehose RF, Loth KA, Eisenberg ME, Fulkerson JA, Neumark-Sztainer D.	Parent-adolescent conversations about eating, physical activity and weight: prevalence across sociodemographic characteristics and associations with adolescent weight and weight-related behaviors.	2015	J Behav Med
Berge JM, Meyer C, MacLehose RF, Crichlow R, Neumark-Sztainer D.	All in the family: correlations between parents' and adolescent siblings' weight and weight-related behaviors.	2015	Obesity (Silver Spring)
Berge JM, Meyer C, MacLehose RF, Eisenberg ME, Neumark-Sztainer D.	Nonresident parental influence on adolescent weight and weight-related behaviors: similar or different from resident parental influence?	2014	Int J Behav Nutr Phys Act
Berge JM, Wall M, Larson N, Forsyth A, Bauer KW, Neumark-Sztainer D.	Youth dietary intake and weight status: healthful neighborhood food environments enhance the protective role of supportive family home environments.	2014	Health Place
Berhane Y, Canavan CR, Darling AM, Sudfeld CR, Vuai S, Adanu R, Bärnighausen T, Dessie Y, Bukenya JN, Guwatudde D, Killewo J.	The age of opportunity: Prevalence of key risk factors among adolescents 10–19 years of age in nine communities in sub‐Saharan Africa.	2020	Trop Med Int Health
Berta Schnettler, Horacio Miranda, Germán Lobos, Ligia Orellana, José Sepúlveda, Marianela Denegri, Soledad Etchebarne, Marcos Mora, Klaus G. Grunert.	Eating habits and subjective well-being. A typology of students in Chilean state universities	2015	Appetite
Bhandari S, Sayami JT, Thapa P, Sayami M, Kandel BP, Banjara MR.	Dietary intake patterns and nutritional status of women of reproductive age in Nepal: findings from a health survey.	2016	Arch Public Health
Bhurosy T, Thiagarajah K.	Are Eating Habits Associated with Adequate Sleep among High School Students?	2020	J Sch Health
Bierhals IO, Vaz JDS, Menezes AMB, Wehrmeister FC, Pozza L, Assunção MCF.	Milk consumption, dietary calcium intake and nutrient patterns from adolescence to early adulthood and its effect on bone mass: the 1993 Pelotas (Brazil) birth cohort.	2019	Cad Saude Publica
Biltoft-Jensen A, Bysted A, Trolle E, Christensen T, Knuthsen P, Damsgaard CT, Andersen LF, Brockhoff P, Tetens I.	Evaluation of Web-based Dietary Assessment Software for Children: comparing reported fruit, juice and vegetable intakes with plasma carotenoid concentration and school lunch observations	2013	Br J Nutr
Bipasha MS, Goon S.	Fast food preferences and food habits among students of private universities in Bangladesh	2013	South East Asia Journal of Public Health
Birru SM, Tariku A, Belew AK.	Improved dietary diversity of school adolescent girls in the context of urban Northwest Ethiopia: 2017.	2018	Ital J Pediatr
Bjerregaard AA, Halldorsson TI, Kampmann FB, Olsen SF, Tetens I.	Relative validity of a web-based food frequency questionnaire for Danish adolescents.	2018	Nutr J
Bjerregaard AA, Tetens I, Olsen SF, Halldorsson TI.	Reproducibility of a web-based FFQ for 13- to 15-year-old Danish adolescents.	2016	J Nutr Sci
Bleich SN, Vercammen KA, Koma JW, Li Z.	Trends in Beverage Consumption Among Children and Adults, 2003-2014.	2018	Obesity (Silver Spring)
Bleich SN, Wolfson JA.	Trends in SSBs and snack consumption among children by age, body weight, and race/ethnicity.	2015	Obesity (Silver Spring)
Bleich SN, Wolfson JA.	U.S. adults and child snacking patterns among sugar-sweetened beverage drinkers and non-drinkers.	2015	Prev Med
Bodega P, Fernández-Alvira JM, Santos-Beneit G, de Cos-Gandoy A, Fernández-Jiménez R, Moreno LA, de Miguel M, Carral V, Orrit X, Carvajal I, Storniolo CE, Tresserra-Rimbau A, Domènech M, Estruch R, Lamuela-Raventós RM, Fuster V.	Dietary Patterns and Cardiovascular Risk Factors in Spanish Adolescents: A Cross-Sectional Analysis of the SI! Program for Health Promotion in Secondary Schools.	2019	Nutrients
Boonchoo W, Takemi Y, Hayashi F, Koiwai K, Ogata H.	Dietary intake and weight status of urban Thai preadolescents in the context of food environment	2017	Preventive Medicine Reports
Borraccino A, Lemma P, Berchialla P, Cappello N, Inchley J, Dalmasso P, Charrier L, Cavallo F; Italian HBSC 2010 Group..	Unhealthy food consumption in adolescence: role of sedentary behaviours and modifiers in 11-, 13- and 15-year-old Italians.	2016	Eur J Public Health
Borrmann A, Mensink GB; KiGGS Study Group..	Fruit and vegetable consumption by children and adolescents in Germany: Results of KiGGS wave 1.	2015	Bundesgesundheitsblatt - Gesundheitsforschung - Gesundheitsschutz
Bottolfs M, Støa EM, Reinboth MS, Svendsen MV, Schmidt SK, Oellingrath IM, Bratland-Sanda S.	Resilience and lifestyle-related factors as predictors for health-related quality of life among early adolescents: a cross-sectional study	2020	J Int Med Res
Bricarello LP, de Moura Souza A, de Almeida Alves M, Retondario A, Fernandes R, Santos de Moraes Trindade EB, Zanette Ramos Zeni LA, de Assis Guedes de Vasconcelos F.	Association between DASH diet (Dietary Approaches to Stop Hypertension) and hypertension in adolescents: A cross-sectional school-based study	2020	Clin Nutr ESPEN
Brito Beck da Silva K, Ortelan N, Giardini Murta S, Sartori I, Couto RD, Leovigildo Fiaccone R, Lima Barreto M, Jones Bell M, Barr Taylor C, Ribeiro-Silva RC.	Evaluation of the Computer-Based Intervention Program Stayingfit Brazil to Promote Healthy Eating Habits: The Results from a School Cluster-Randomized Controlled Trial.	2019	Int J Environ Res Public Health
Brookie KL, Best GI, Conner TS.	Intake of Raw Fruits and Vegetables Is Associated With Better Mental Health Than Intake of Processed Fruits and Vegetables.	2018	Front Psychol
Bruening M, Eisenberg M, MacLehose R, Nanney MS, Story M, Neumark-Sztainer D.	Relationship between adolescents' and their friends' eating behaviors: breakfast, fruit, vegetable, whole-grain, and dairy intake.	2012	J Acad Nutr Diet
Bruening M, Lucio J, Brennhofer S.	Mother and Adolescent Eating in the Context of Food Insecurity: Findings from Urban Public Housing.	2017	Matern Child Health J
Bruening M, MacLehose R, Eisenberg ME, Nanney MS, Story M, Neumark-Sztainer D.	Associations between sugar-sweetened beverage consumption and fast-food restaurant frequency among adolescents and their friends.	2014	J Nutr Educ Behav
Bubolz CTR, Rombaldi AJ, Gonzales NG, Azevedo MR, Madruga SW.	Food intake according to the type of food consumed in schools in a rural area in southern Brazil.	2018	Cien Saude Colet
Buffarini R, Muniz LC, Barros AJ, Araújo CL, Gonçalves H, Menezes AM, Assunção MC.	Stability and change in fruit and vegetable intake of Brazilian adolescents over a 3-year period: 1993 Pelotas Birth Cohort.	2016	Public Health Nutr
Bundhun D, Rampadarath S, Puchoo D, Jeewon R.	Dietary intake and lifestyle behaviors of children in Mauritius	2018	Heliyon
Burns RD, Fu Y, Brusseau TA, Clements-Nolle K, Yang W.	Relationships among physical activity, sleep duration, diet, and academic achievement in a sample of adolescents.	2018	Prev Med Reports
Burrows T, Goldman S, Olson RK, Byrne B, Coventry WL.	Associations between selected dietary behaviours and academic achievement: A study of Australian school aged children.	2017	Appetite
Calderón García A, Marrodán Serrano MD, Villarino Marín A, Martínez Álvarez JR.	Assessment of nutritional status, and habits and food preferences in a child-youth population (7 to 16 years) of the Community of Madrid.	2019	Nutr Hosp
Caleyachetty R, Echouffo-Tcheugui JB, Tait CA, Schilsky S, Forrester T, Kengne AP.	Prevalence of behavioural risk factors for cardiovascular disease in adolescents in low-income and middle-income countries: an individual participant data meta-analysis	2015	Lancet Diabetes Endocrinol
Campmans-Kuijpers MJ, Singh-Povel C, Steijns J, Beulens JW.	The association of dairy intake of children and adolescents with different food and nutrient intakes in the Netherlands.	2016	BMC Pediatr
Canales Ronda P, Hernández Fernández A.	Implementation of the food choice questionnaire in young adolescents and their relationship to overweight and other socio-demographic variables.	2015	Nutr Hosp
Cantoral A, Contreras-Manzano A, Luna-Villa L, Batis C, Roldán-Valadez EA, Ettinger AS, Mercado A, Peterson KE, Téllez-Rojo MM, Rivera JA.	Dietary Sources of Fructose and Its Association with Fatty Liver in Mexican Young Adults.	2019	Nutrients
Carpio-Arias TV, Ramos-Padilla P, Delgado-López V, Villavicencio-Barriga V, Carpio-Salas JG, Morejón-Terán Y.	Nutritional status, food consumption, physical activity, and eating disorders in adolescents from urban and rural areas in the Andean region of Ecuador	2018	Revista de Investigación Talentos
Carvalho SDL, Barros Filho AA, Barros MBA, Assumpção D.	Self-rated diet quality according to adolescents: ISACamp-Nutri results	2020	Cien Saude Colet
Castilhos CB, Schneider BC, Muniz LC, Assunção MC.	Quality of the diet of 18-year-old adolescents belonging to the birth cohort of 1993 in Pelotas in the State of Rio Grande do Sul, Brazil.	2015	Cien Saude Colet
Cavallo F, Giacchi M, Vieno A, Galeone D, Tomba A, Lamberti A, Nardone P, Andreozzi S.	Health Behaviour in School-aged children	2013	HSBC Report
Çavdar S, Sümer EÇ, Eliaçık K, Arslan A, Koyun B, Korkmaz N, Kanık A, Erginöz E, Ercan O, Alikaşifoğlu M.	Health behaviors in high school students in Ä°zmir, Turkey.	2016	Turk Pediatri Ars
CDC, GSHS, Ministerio de Salud	Encuesta Global de Salud Escolar Resultados - Perú 2010	2011	Government of Peru
Chandler I, Rosenthal L, Carroll-Scott A, Peters SM, McCaslin C, Ickovics JR.	Adolescents Who Visit the Emergency Department Are More Likely to Make Unhealthy Dietary Choices: An Opportunity for Behavioral Intervention.	2015	J Health Care Poor Underserved
Chen CY, Hsiao YC.	Dual trajectories of breakfast eating and fruit and vegetable intake over a 5-year follow-up period among economically disadvantaged children: Gender differences.	2018	Appetite
Cheng G, Duan R, Kranz S, Libuda L, Zhang L.	Development of a Dietary Index to Assess Overall Diet Quality for Chinese School-Aged Children: The Chinese Children Dietary Index.	2016	J Acad Nutr Diet
Cho D, Kim S.	Interplay Between Self-Efficacy and Perceived Availability at Home and in the School Neighborhood on Adolescents' Fruit and Vegetable Intake and Energy-Dense, Low-Nutrient Food and Sugary Drink Consumption.	2018	J Nutr Educ Behav
Cho SI, Lee H, Lee DH, Kim KH.	Association of frequent intake of fast foods, energy drinks, or convenience food with atopic dermatitis in adolescents.	2019	Eur J Nutr
Chong KH, Wu SK, Noor Hafizah Y, Bragt MC, Poh BK; SEANUTS Malaysia Study Group.	Eating habits of Malaysian children: Findings of the South East Asian Nutrition Surveys (SEANUTS).	2016	Asia Pac J Public Health
Chongwatpol P, Gates GE.	Differences in body dissatisfaction, weight-management practices and food choices of high-school students in the Bangkok metropolitan region by gender and school type.	2016	Public Health Nutr
Chortatos A, Terragni L, Henjum S, Gjertsen M, Torheim LE, Gebremariam MK.	Consumption habits of school canteen and non-canteen users among Norwegian young adolescents: a mixed method analysis.	2018	BMC Pediatr
Chouliaras G, Kondyli C, Bouzios I, Spyropoulos N, Chrousos GP, Roma-Giannikou E.	Dietary Habits and Abdominal Pain-related Functional Gastrointestinal Disorders: A School-based, Cross-sectional Analysis in Greek Children and Adolescents.	2019	J Neurogastroenterol Motil
Christofaro DG, De Andrade SM, Mesas AE, Fernandes RA, Farias Júnior JC.	Higher screen time is associated with overweight, poor dietary habits and physical inactivity in Brazilian adolescents, mainly among girls.	2016	Eur J Sport Sci
Christofaro DGD, Tebar WR, Mota J, Fernandes RA, Scarabottolo CC, Saraiva BTC, Delfino LD, de Andrade SM.	Gender Analyses of Brazilian Parental Eating and Activity With Their Adolescents' Eating Habits.	2019	J Nutr Educ Behav
Chu YL, Storey KE, Veugelers PJ.	Involvement in meal preparation at home is associated with better diet quality among Canadian children.	2014	J Nutr Educ Behav
Cruz F, Ramos E, Lopes C, Araújo J.	Tracking of food and nutrient intake from adolescence into early adulthood.	2018	Nutrition
Cullen KW, Thompson D, Boushey C, Konzelmann K, Chen TA.	Evaluation of a web-based program promoting healthy eating and physical activity for adolescents: teen choice: food and fitness.	2013	Health Educ Res
Cunha DB, de Souza Bda S, Pereira RA, Sichieri R.	Effectiveness of a randomized school-based intervention involving families and teachers to prevent excessive weight gain among adolescents in Brazil.	2013	PLoS One
Cunningham K, Pries A, Erichsen D, Manohar S, Nielsen J.	Adolescent Girls’ Nutritional Status and Knowledge, Beliefs, Practices, and Access to Services: An Assessment to Guide Intervention Design in Nepal	2020	Curr Dev Nutr
Currie C et al. eds.	Social Determinants of Health and Well-being among Young People. Health Behaviour in School-aged Children (HBSC) study: International Report from the 2009/2010 Survey - Chapter 4. Health Behaviours	2012	WHO Report
da Silva Gasparotto G, Pereira da Silva M, Miranda Medeiros Cruz R, de Campos W.	Overweight and physical activity practice associated with eating behavior of Brazilian college students	2015	Nutr Hosp
da Silveira KSR, Prado IM, Abreu LG, Serra-Negra JMC, Auad SM.	Association among chronotype, dietary behaviours, and caries experience in Brazilian adolescents: Is there a behavioural pattern?	2018	Int J Paediatr Dent
Daradkeh G, Al Muhannadi A, P C, Al Hajr M.	Fast Food vs Healthy Food Intake and Overweight/Obesity Prevalence among Adolescents in the State of Qatar	2018	J Obes Treat Weight Manag
Daradkeh G, Al Muhannadi A, P C, Fadlalla A, Al Hajr M, Al Muhannadi H.	Dietary Habits and Intakes Associated with Obesity and Overweight among Adolescents in the State of Qatar	2015	Journal of Nutritional Disorders & Therapy
D'Avila HF, Kirsten VR.	Energy intake from ultra-processed foods among adolescents.	2017	Rev Paul Pediatr
Davison B, Saeedi P, Black K, Harrex H, Haszard J, Meredith-Jones K, Quigg R, Skeaff S, Stoner L, Wong JE, Skidmore P.	The Association between Parent Diet Quality and Child Dietary Patterns in Nine- to Eleven-Year-Old Children from Dunedin, New Zealand	2017	Nutrients
de Almeida Silva FM, Menezes AS.	Sedentary Behavior, Psychosocial Stress Indicators, and Health-Risk Behaviors Among Adolescents in Northeastern Brazil.	2018	J Phys Act Health
de Cássia Ribeiro Silva R, Assis AM, Cruz AA, Fiaccone RL, Dinnocenzo S, Barreto ML, da Silva LA, Rodrigues LC, Alcantara-Neves NM.	Dietary Patterns and Wheezing in the Midst of Nutritional Transition: A Study in Brazil.	2013	Pediatr Allergy Immunol Pulmonol
de Oliveira Figueiredo RA, Viljakainen J, Viljakainen H, Roos E, Rounge TB, Weiderpass E	Identifying eating habits in Finnish children: a cross-sectional study.	2019	BMC
De Piero A, Bassett N, Rossi A, Sammán N.	Tendencia en el consumo de alimentos de estudiantes universitarios	2015	Nutrición Hospitalaria
De Ridder K, Bel S, Brocatus L, Lebacq T, Ost C, Teppers E.	Enquête de consommation alimentaire 2014-2015, rapport 4: consommation alimentaire	2016	Technical report (Institut Scientifique de Santé Publique)
Debbia F, Rodríguez-Muñoz PM, Carmona-Torres JM, Hidalgo-Lopezosa P, Cobo-Cuenca AI, López-Soto PJ, Rodríguez-Borrego MA	Association between Physical Activity, Food Consumption and Depressive Symptoms Among Young Adults in Spain: Findings of a National Survey.	2020	Issues Ment Health Nurs
Deierlein AL, Bihuniak JD, Nagi E, Litvak J, Victoria C, Braune T, Weiss R, Parekh N	Development of a Technology-Assisted Food Frequency Questionnaire for Elementary and Middle School Children: Findings from a Pilot Study.	2019	Nutrients
Deka MK, Malhotra AK, Yadav R, Gupta S	Dietary pattern and nutritional deficiencies among urban adolescents.	2015	J Family Med Prim Care
Demissie Z, Eaton DK, Lowry R, Kim SA, Park S, Grimm KA, Merlo C, Harris DM	The Association of Meal Practices and Other Dietary Correlates With Dietary Intake Among High School Students in the United States, 2010.	2015	Am J Health Promot
Denoth F, Scalese M, Siciliano V, Di Renzo L, De Lorenzo A, Molinaro S	Clustering eating habits: frequent consumption of different dietary patterns among the Italian general population in the association with obesity, physical activity, sociocultural characteristics and psychological factors.	2016	Eat Weight Disord
Desbouys L, De Ridder K, Rouche M, Castetbon K	Food Consumption in Adolescents and Young Adults: Age-Specific Socio-Economic and Cultural Disparities (Belgian Food Consumption Survey 2014).	2019	Nutrients
Dhungana RR, Bista B, Pandey AR, de Courten M.	Prevalence, clustering and sociodemographic distributions of noncommunicable disease risk factors in Nepalese adolescents: secondary analysis of a nationwide school survey	2019	BMJ Open
Di Noia J, Byrd-Bredbenner C	Adolescent fruit and vegetable intake: influence of family support and moderation by home availability of relationships with afrocentric values and taste preferences.	2013	J Acad Nutr Diet
Djordjevic-Nikic M, Dopsaj M	Characteristics of eating habits and physical activity in relation to body mass index among adolescents.	2013	J Am Coll Nutr
Dortch KS, Gay J, Springer A, Kohl HW 3rd, Sharma S, Saxton D, Wilson K, Hoelscher D	The association between sport participation and dietary behaviors among fourth graders in the school physical activity and nutrition survey, 2009-2010.	2014	Am J Health Promot
Drenowatz C, Greier K	Association of Sports Participation and Diet with Motor Competence in Austrian Middle School Students.	2018	Nutrients
Drenowatz C, Greier K, Klein P.	Associations between eating habits and food intake in Austrian adolescents	2018	Annals of Clinical Nutrition
Drewnowski, A., Rehm, C.D., & Constant, F.	Water and beverage consumption among children age 4-13y in the United States: analyses of 2005–2010 NHANES data	2013	Nutr J
Drewnowski, A., Rehm, C.D., & Vieux, F.	Breakfast in the United States: Food and Nutrient Intakes in Relation to Diet Quality in National Health and Examination Survey 2011–2014. A Study from the International Breakfast Research Initiative	2018	Nutrients
Eaton DK, Olsen EO, Brener ND, Scanlon KS, Kim SA, Demissie Z, Yaroch AL	A comparison of fruit and vegetable intake estimates from three survey question sets to estimates from 24-hour dietary recall interviews.	2013	J Acad Nutr Diet
Ekbote VH, Khadilkar AV, Khadilkar VV, Chiplonkar SA, Mughal Z	Dietary patterns with special reference to calcium intake in 2-16-year-old Urban Western Indian children.	2017	Indian J Public Health
El Ansari W, Samara A	Adherence to Recommended Dietary Guidelines and the Relationships with the Importance of Eating Healthy in Egyptian University Students.	2018	Int J Prev Med
El Ansari W, Suominen S, Samara A	Eating Habits and Dietary Intake: Is Adherence to Dietary Guidelines Associated with Importance of Healthy Eating among Undergraduate University Students in Finland?	2015	Cent Eur J Public Health
El Sayed HH, El-Shafei MM, Toprak L.	Influence of dietary habits of university students on body mass index (BMI) (a comparative study among Egypt and Saudi Arabia and Turkey)	2015	Fırat University Journal of Social Science
El-ammari A, Bouftini S.	Level and potential social-ecological factors associated with physical inactivity and sedentary behavior among Moroccan school-age adolescents: a cross-sectional study.	2017	Environmental Health and Preventive Medicine
El-Kassas G, Ziade F.	The Dual Burden of Malnutrition and Associated Dietary and Lifestyle Habits among Lebanese School Age Children Living in Orphanages in North Lebanon	2017	J Nutr Metab
El-Qudah JM.	Food Habits and Physical Activity Patterns among Jordanian Adolescents Aged 11-18 Years	2014	World Applied Sciences Journal 2
Essman M, Popkin BM, Corvalán C, Reyes M, Taillie LS	Sugar-Sweetened Beverage Intake among Chilean Preschoolers and Adolescents in 2016: A Cross-Sectional Analysis.	2018	Nutrients
Euler R, Jimenez EY, Sanders S, Kuhlemeier A, Van Horn ML, Cohen D, Gonzales-Pacheco D, Kong AS	Rural-Urban Differences in Baseline Dietary Intake and Physical Activity Levels of Adolescents.	2019	Prev Chronic Dis
European Commission.	Review of current practices to increase the intake of fruit and vegetables	2015	EC Report
Farhadnejad H, Asghari G, Mirmiran P, Azizi F	Dietary approach to stop hypertension diet and cardiovascular risk factors among 10- to 18-year-old individuals.	2018	Pediatr Obes
Faught EL, McLaren L, Kirkpatrick SI, Hammond D, Minaker LM, Olstad DL	Socioeconomic Disadvantage across the Life Course Is Associated with Diet Quality in Young Adulthood.	2019	Nutrients
Faught EL, Qian W, Carson VL, Storey KE, Faulkner G, Veugelers PJ, Leatherdale ST	The longitudinal impact of diet, physical activity, sleep, and screen time on Canadian adolescents' academic achievement: An analysis from the COMPASS study.	2019	Prev Med
Fayet-Moore F, Cassettari T, McConnell A, Kim J, Petocz P	Australian children and adolescents who were drinkers of plain and flavored milk had the highest intakes of milk, total dairy, and calcium.	2019	Nutr Res
Ferrante D, Linetzky B, Ponce M, Goldberg L, Konfino J, Laspiur S.	Prevalence of overweight, obesity, physical activity and tobacco use in Argentine youth: Global school-based student health survey and global youth tobacco survey, 2007-2012.	2014	Arch Argent Pediatr
Figueiredo N, Maia EG, Silva LESD, Granado FS, Claro RM	Trends in sweetened beverages consumption among adults in the Brazilian capitals, 2007-2016.	2018	Public Health Nutr
Figueroa R, Kalyoncu ZB, Saltzman JA, Davison KK	Autonomous motivation, sugar-sweetened beverage consumption and healthy beverage intake in US families: differences between mother-adolescent and father-adolescent dyads.	2019	Public Health Nutr
Filippi AR, Amodio E, Napoli G, Breda J, Bianco A, Jemni M, Censi L, Mammina C, Tabacchi G	The web-based ASSO-food frequency questionnaire for adolescents: relative and absolute reproducibility assessment.	2014	Nutr J
Fismen AS, Smith OR, Torsheim T, Rasmussen M, Pedersen Pagh T, Augustine L, Ojala K, Samdal O	Trends in Food Habits and Their Relation to Socioeconomic Status among Nordic Adolescents 2001/2002-2009/2010.	2016	PLoS One
Fletcher EA, McNaughton SA, Crawford D, Cleland V, Della Gatta J, Hatt J, Dollman J, Timperio A	Associations between sedentary behaviours and dietary intakes among adolescents.	2018	Public Health Nutr
Ford ND, Bichha RP, Parajuli KR, Paudyal N, Joshi N, Whitehead Jr RD, Chitekwe S, Mei Z, Flores-Ayala R, Adhikari DP, Rijal S, Jefferds ME.	Factors associated with anaemia among adolescent boys and girls 10–19 years old in Nepal	2019	Matern Child Nutr
Foundation for International Development/Relief (FIDR).	Development of Recommended Dietary Allowance and Food-Based Dietary Guidelines for School-Aged Children in Cambodia	2017	FIDR Report
Franklin N. Glozah, Kwaku Oppong Asante, Nuworza Kugbey.	Parental involvement could mitigate the effects of physical activity and dietary habits on mental distress in Ghanaian youth	2018	PLoS One
Freeman J, King M, Pickett W.	Health Behaviour in School-aged Children (HBSC) in Canada - Focus on Relationships	2016	Public Health Agency of Canada report
Galczak-Kondraciuk A, Stempel P, Czeczelewski J	Assessment of nutritional behaviours of children aged 7-12 attending to primary schools in Biala Podlaska, Poland	2018	Rocz Panstw Zakl Hig
Galea LM, Beck EJ, Probst YC, Cashman CJ	Whole grain intake of Australians estimated from a cross-sectional analysis of dietary intake data from the 2011-13 Australian Health Survey.	2017	Public Health Nutr
Galvan-Portillo M, Sánchez E, Cárdenas-Cárdenas LM, Karam R, Claudio L, Cruz M, Burguete-García AI	Dietary patterns in Mexican children and adolescents: Characterization and relation with socioeconomic and home environment factors.	2018	Appetite
Gandy J, Martinez H, Carmuega E, Arredondo JL, Pimentel C, Moreno LA, Kavouras SA, Salas-Salvadó J.	Fluid intake of Latin American children and adolescents: results of four 2016 LIQ.IN7 National Cross-Sectional Surveys	2018	Eur J Nutr
Ganesan S, Chacko TV, Muhammad GM.	Are our rural adolescents eating healthy?: Implications for redesigning school health interventions - A cross sectional study in rural Coimbatore	2019	Indian J Public Health
Gaona-Pineda EB, Martínez-Tapia B, Arango-Angarita A, Valenzuela-Bravo D, Gómez-Acosta LM, Shamah-Levy T, Rodríguez-Ramírez S	Food groups consumption and sociodemographic characteristics in Mexican population.	2018	Salud Publica Mex
Gasser CE, Mensah FK, Clifford SA, Kerr JA, Wake M	Parental health behaviour predictors of childhood and adolescent dietary trajectories.	2018	Public Health Nutr
Giese H, König LM, Tăut D, Ollila H, Băban A, Absetz P, Schupp H, Renner B	Exploring the association between television advertising of healthy and unhealthy foods, self-control, and food intake in three European countries.	2015	Appl Psychol Health Well Being
Godin KM, Chaurasia A, Hammond D, Leatherdale ST	Examining associations between school food environment characteristics and sugar-sweetened beverage consumption among Canadian secondary-school students in the COMPASS study.	2019	Public Health Nutr
Godin KM, Hammond D, Chaurasia A, Leatherdale ST	Examining changes in school vending machine beverage availability and sugar-sweetened beverage intake among Canadian adolescents participating in the COMPASS study: a longitudinal assessment of provincial school nutrition policy compliance and effectiveness.	2018	BMC
Goff LM, Huang P, Silva MJ, Bordoli C, Enayat EZ, Molaodi OR, Cassidy A, Maynard M, Harding S	Associations of dietary intake with cardiometabolic risk in a multi-ethnic cohort: a longitudinal analysis of the Determinants of Adolescence, now young Adults, Social well-being and Health (DASH) study.	2019	Br J Nutr
Gómez G, Fisberg RM, Previdelli AN, Sales CH, Kovalskys I, Fisberg M, Herrera-Cuenca M, et al.	Diet Quality and Diet Diversity in Eight Latin American Countries: Results from the Latin American Study of Nutrition and Health	2019	Nutrients
Gonçalves C, Abreu S, Padrão P, Pinho O, Graça P, Breda J, Santos R, Moreira P	Sodium and potassium urinary excretion and dietary intake: a cross-sectional analysis in adolescents.	2016	Food Nutr Res
Gong QH, Li H, Zhang XH, Zhang T, Cui J, Xu GZ	Associations between sleep duration and physical activity and dietary behaviors in Chinese adolescents: results from the Youth Behavioral Risk Factor Surveys of 2015.	2017	Sleep Med
González Sánchez R, Llapur Milián R, Díaz Cuesta M, Cos I, del Rosario M, Yee López E, Pérez Bello D.	Estilos de vida, hipertensión arterial y obesidad en adolescentes / Lifestyles, blood hypertension and obesity in adolescents	2015	Revista Cubana de Pediatría
Goon S, Bipasha MS, Islam MS.	Fast food consumption and obesity risk among university students of Bangladesh	2014	European Journal of Preventive Medicine
Gopinath B, Flood VM, Burlutsky G, Louie JC, Baur LA, Mitchell P	Frequency of takeaway food consumption and its association with major food group consumption, anthropometric measures and blood pressure during adolescence.	2016	Br J Nutr
Gopinath B, Flood VM, Burlutsky G, Louie JC, Baur LA, Mitchell P	Dairy Food Consumption and Health-Related Quality of Life in Boys: Preliminary Findings from a 5-Year Cohort Study.	2016	J Am Coll Nutr
Gopinath B, Flood VM, Burlutsky G, Louie JC, Baur LA, Mitchell P	Dairy food consumption, blood pressure and retinal microcirculation in adolescents.	2014	Nutr Metab Cardiovasc Dis
Gopinath B, Flood VM, Burlutsky G, Louie JC, Baur LA, Mitchell P	Pattern and predictors of dairy consumption during adolescence.	2014	Asia Pac J Clin Nutr
Gosliner W	School-level factors associated with increased fruit and vegetable consumption among students in California middle and high schools.	2014	J Sch Health
Grant R, Becnel JN, Giano ZD, Williams AL, Martinez D	A Latent Profile Analysis of Young Adult Lifestyle Behaviors.	2019	Am J Health Behav
Grech A, Rangan A, Allman-Farinelli M	Social Determinants and Poor Diet Quality of Energy-Dense Diets of Australian Young Adults.	2017	Healthcare (Basel)
Grech A, Sui Z, Siu HY, Zheng M, Allman-Farinelli M, Rangan A	Socio-Demographic Determinants of Diet Quality in Australian Adults Using the Validated Healthy Eating Index for Australian Adults (HEIFA-2013).	2017	Healthcare (Basel)
Grosso G, Marventano S, Nolfo F, Rametta S, Bandini L, Ferranti R, Bonomo MC, Matalone M, Galvano F, Mistretta A	Personal eating, lifestyle, and family-related behaviors correlate with fruit and vegetable consumption in adolescents living in sicily, southern Italy.	2013	Int J Vitam Nutr Res
Gu X, Tucker KL	Dietary quality of the US child and adolescent population: trends from 1999 to 2012 and associations with the use of federal nutrition assistance programs.	2017	Am J Clin Nutr
Guo X, Zheng L, Li Y, Yu S, Sun G, Yang H, Zhou X, Zhang X, Sun Z, Sun Y	Differences in lifestyle behaviors, dietary habits, and familial factors among normal-weight, overweight, and obese Chinese children and adolescents.	2012	Int J Behav Nutr Phys Act
Gupta N.	Association of environmental exposures, lifestyle behavior, and BMI among 6-12 year old children in three rural clusters of Haryana.	2016	Dissertation
Gustafson A, Jilcott Pitts S, McDonald J, Ford H, Connelly P, Gillespie R, Liu E, Bush H, Brancato C, Babatande T, Mullins J	Direct Effects of the Home, School, and Consumer Food Environments on the Association between Food Purchasing Patterns and Dietary Intake among Rural Adolescents in Kentucky and North Carolina, 2017.	2017	Int J Environ Res Public Health
Ha K, Chung S, Lee HS, Kim CI, Joung H, Paik HY, Song Y	Association of Dietary Sugars and Sugar-Sweetened Beverage Intake with Obesity in Korean Children and Adolescents.	2016	Nutrients
Hadjimbei E, Botsaris G, Gekas V, Panayiotou AG	Adherence to the Mediterranean Diet and Lifestyle Characteristics of University Students in Cyprus: A Cross-Sectional Survey.	2016	J Nutr Metab
Hager ER, Cockerham A, O'Reilly N, Harrington D, Harding J, Hurley KM, Black MM	Food swamps and food deserts in Baltimore City, MD, USA: associations with dietary behaviours among urban adolescent girls.	2017	Public Health Nutr
Haidar A, Carey FR, Ranjit N, Archer N, Hoelscher D	Self-reported use of nutrition labels to make food choices is associated with healthier dietary behaviours in adolescents.	2017	Public Health Nutr
Haines J, Rifas-Shiman SL, Horton NJ, Kleinman K, Bauer KW, Davison KK, Walton K, Austin SB, Field AE, Gillman MW	Family functioning and quality of parent-adolescent relationship: cross-sectional associations with adolescent weight-related behaviors and weight status.	2016	Int J Behav Nutr Phys Act
Hamazaki K, Natori T, Kurihara S, Murata N, Cui ZG, Kigawa M, Morozumi R, Inadera H	Fish consumption and depressive symptoms in undergraduate students: A cross-sectional analysis.	2015	Eur Psychiatry
Hamrani A, Mehdad S, El Kari K, El Hamdouchi A, El Menchawy I, Belghiti H, El Mzibri M, Musaiger AO, Al-Hazzaa HM, Hills AP, Mokhtar N, Aguenaou H	Physical activity and dietary habits among Moroccan adolescents.	2015	Public Health Nutr
Hamřík Z, Bobáková D, Kalman M, Veselská ZD, Klein D, Madarasová Gecková A.	Physical activity and screen-based activity in healthy development of school-aged children.	2015	Cent Eur J Public Health
Handeland K, Kjellevold M, Wik Markhus M, Eide Graff I, Frøyland L, Lie Ø, Skotheim S, Stormark KM, Dahl L, Øyen J	A Diet Score Assessing Norwegian Adolescents' Adherence to Dietary Recommendations-Development and Test-Retest Reproducibility of the Score.	2016	Nutrients
Hardy LL, Bell J, Bauman A, Mihrshahi S	Association between adolescents' consumption of total and different types of sugar-sweetened beverages with oral health impacts and weight status.	2018	Aust N Z J Public Health
Haroun D, ElSaleh O, Wood L.	Dietary and Activity Habits in Adolescents Living in the United Arab Emirates: A Cross-Sectional Study	2017	Arab Journal of Nutrition and Exercise
Hashim MS, Obaideen AA, Jahrami HA, Radwan H, Hamad HJ, Owais AA, Alardah LG, Qiblawi S, Al-Yateem N, Faris ME.	Premenstrual Syndrome Is Associated with Dietary and Lifestyle Behaviors among University Students: A Cross-Sectional Study from Sharjah, UAE	2019	Nutrients
Hassan F, Saleem S, Humayun A.	Assessment of dietary intake of adolescent girls belonging to low socio economic status: a community based study from Lahore	2017	Progr Nutr
Hatami M, Taib MN, Jamaluddin R, Saad HA, Djazayery A, Chamari M, Nazari M	Dietary factors as the major determinants of overweight and obesity among Iranian adolescents. A cross-sectional study.	2014	Appetite
Haughton CF, Waring ME, Wang ML, Rosal MC, Pbert L, Lemon SC	Home Matters: Adolescents Drink More Sugar-Sweetened Beverages When Available at Home.	2018	J Pediatr
Haugland SH, Coombes L, Stea TH	Associations between parenting and substance use, meal pattern and food choices: A cross-sectional survey of 13,269 Norwegian adolescents.	2019	Prev Med Reports
Hebden L, Kostan E, O'Leary F, Hodge A, Allman-Farinelli M	Validity and reproducibility of a food frequency questionnaire as a measure of recent dietary intake in young adults.	2013	PLoS One
Hebestreit A, Intemann T, Siani A, De Henauw S, Eiben G, Kourides YA, Kovacs E, Moreno LA, Veidebaum T, Krogh V, Pala V, Bogl LH, Hunsberger M, Börnhorst C, Pigeot I (I.Family Consortium).	Dietary Patterns of European Children and Their Parents in Association with Family Food Environment: Results from the I.Family Study	2017	Nutrients
Hermans RCJ, de Bruin H, Larsen JK, Mensink F, Hoek AC.	Adolescents’ Responses to a School-Based Prevention Program Promoting Healthy Eating at School	2017	Front Public Health
Herrick KA, Rossen LM, Nielsen SJ, Branum AM, Ogden CL	Fruit Consumption by Youth in the United States.	2015	Pediatrics
Herrick KA, Terry AL, Afful J	Beverage Consumption Among Youth in the United States, 2013-2016.	2018	NCHS Data Brief
Hewett P, Willig A, Digitale J, Soler-Hampejsek E, Behrman J, & Austrian K.	Assessment of an adolescent-girl-focused nutritional educational intervention within a girls’ empowerment programme: a cluster randomised evaluation in Zambia	2020	Public Health Nutr
Hilger J, Loerbroks A, Diehl K	Eating behaviour of university students in Germany: Dietary intake, barriers to healthy eating and changes in eating behaviour since the time of matriculation.	2017	Appetite
Hill CE, MacDougall CR, Riebl SK, Savla J, Hedrick VE, Davy BM	Evaluation of the Relative Validity and Test-Retest Reliability of a 15-Item Beverage Intake Questionnaire in Children and Adolescents.	2017	J Acad Nutr Diet
Hojhabrimanesh A, Akhlaghi M, Rahmani E, Amanat S, Atefi M, Najafi M, Hashemzadeh M, Salehi S, Faghih S	A Western dietary pattern is associated with higher blood pressure in Iranian adolescents.	2017	Eur J Nutr
Holubcikova J, Kolarcik P, Madarasova Geckova A, van Dijk JP, Reijneveld SA.	Lack of parental rule-setting on eating is associated with a wide range of adolescent unhealthy eating behaviour both for boys and girls	2016	BMC Public Health
Hone M, Nugent AP, Walton J, McNulty BA, Egan B	Habitual protein intake, protein distribution patterns and dietary sources in Irish adults with stratification by sex and age.	2020	J Hum Nutr Diet
Hong SA, Peltzer K	Dietary behaviour, psychological well-being and mental distress among adolescents in Korea.	2017	Child Adolesc Psychiatry Ment Health
Horiuchi Y, Kusama K, Kanha S, Yoshiike N.	Urban-Rural Differences in Nutritional Status and Dietary Intakes of School-Aged Children in Cambodia	2019	Nutrients
Hosseini Z, Whiting SJ, Vatanparast H.	Canadians’ Dietary Intake from 2007 to 2011 and across Different Sociodemographic/Lifestyle Factors Using the Canadian Health Measures Survey Cycles 1 and 2	2018	J Nutr Metab
Huang LY, Wahlqvist ML, Lee MS, Chiang PH	Dietary quality linkage to overall competence at school and emotional disturbance in representative Taiwanese young adolescents: dependence on gender, parental characteristics and personal behaviors.	2018	Nutr J
Humphries DL, Dearden KA, Crookston BT, Woldehanna T, Penny ME, Behrman JR.	Household food group expenditure patterns are associated with child anthropometry at ages 5, 8 & 12 years in Ethiopia, India, Peru & Vietnam	2017	Econ Hum Biol
Hunsberger M, O'Malley J, Block T, Norris JC	Relative validation of Block Kids Food Screener for dietary assessment in children and adolescents.	2015	Matern Child Nutr
Im JG, Kim SH, Lee GY, Joung H, Park MJ	Inadequate calcium intake is highly prevalent in Korean children and adolescents: the Korea National Health and Nutrition Examination Survey (KNHANES) 2007-2010.	2014	Public Health Nutr
Imoisili OE, Park S, Lundeen EA, Yaroch AL, Blanck HM	Daily Adolescent Sugar-Sweetened Beverage Intake Is Associated With Select Adolescent, Not Parent, Attitudes About Limiting Sugary Drink and Junk Food Intake.	2020	Am J Health Promot
Isabirye N, Bukenya JN, Nakafeero M, Ssekamatte T, Guwatudde D, Fawzi W.	Dietary diversity and associated factors among adolescents in eastern Uganda: a cross-sectional study	2020	BMC Public Health
Ismail NH, Manaf ZA, Azizan NZ.	High glycemic load diet, milk and ice cream consumption are related to acne vulgaris in Malaysian young adults: a case control study	2012	BMC Dermatol
Jacob L, Stubbs B, Firth J, Smith L, Haro JM, Koyanagi A	Fast food consumption and suicide attempts among adolescents aged 12-15 years from 32 countries.	2020	J Affect Disord
Jansen EC, Marcovitch H, Wolfson JA, Leighton M, Peterson KE, Téllez-Rojo MM, Cantoral A, Roberts EFS	Exploring dietary patterns in a Mexican adolescent population: A mixed methods approach.	2020	Appetite
Jimoh F, Lund EK, Harvey LJ, Frost C, Lay WJ, Roe MA, Berry R, Finglas PM	Comparing Diet and Exercise Monitoring Using Smartphone App and Paper Diary: A Two-Phase Intervention Study.	2018	JMIR Mhealth Uhealth
Jo JE, Park HR, Jeon SB, Kim JS, Park GE, Li Y, Lim YS, Hwang J.	A Study on Relationship between Socio-demographic Factors and Food Consumption Frequencies among Adolescents in South Korea: Using the Korea Youth Risk Behavior Web-based Survey from 2011	2013	Korean J Community Nutr.
Joh HK, Lim CS, Cho B	Lifestyle and Dietary Factors Associated with Serum 25-Hydroxyvitamin D Levels in Korean Young Adults.	2015	J Korean Med Sci
Johnson CC, Myers L, Mundorf AR, O'Malley K, Spruance LA, Harris DM	Lunch Salad Bars in New Orleans' Middle and High Schools: Student Intake of Fruit and Vegetables.	2017	Int J Environ Res Public Health
Johnson RK, Lamb M, Anderson H, Pieters-Arroyo M, Anderson BT, Bolaños GA, Asturias EJ.	The global school-based student health survey as a tool to guide adolescent health interventions in rural Guatemala.	2019	BMC Public Health
Jones M, Barclay AW, Brand-Miller JC, Louie JC	Dietary glycaemic index and glycaemic load among Australian children and adolescents: results from the 2011-2012 Australian Health Survey.	2016	Br J Nutr
Jongenelis MI, Scully M, Morley B, Pratt IS	Vegetable and fruit intake in Australian adolescents: Trends over time and perceptions of consumption.	2018	Appetite
Joo J, Williamson SA, Vazquez AI, Fernandez JR, Bray MS	Advanced Dietary Patterns Analysis Using Sparse Latent Factor Models in Young Adults.	2018	J Nutr
Jørgensen TS, Rasmussen M, Aarestrup AK, Ersbøll AK, Jørgensen SE, Goodman E, Pedersen TP, Due P, Krølner R	The role of curriculum dose for the promotion of fruit and vegetable intake among adolescents: results from the Boost intervention.	2015	BMC Public Health
Junaibi AA, Abdulle A, Sabri S, Hag-Ali M, Nagelkerke N.	The prevalence and potential determinants of obesity among school children and adolescents in Abu Dhabi, United Arab Emirates	2012	Int J Obes (Lond)
Kakutani Y, Kamiya S, Omi N	Association between Regular Exercise and Dietary Intake among Japanese Young Adults Aged 18-24 Years: A Cross-Sectional Study.	2015	J Nutr Sci Vitaminol (Tokyo)
Kakutani Y, Kamiya S, Omi N	Association between the frequency of meals combining "Shushoku, Shusai, and Hukusai" (Staple food, main dish, and side dish) and intake of nutrients and food groups among Japanese young adults aged 18-24 years: a cross-sectional study.	2015	J Nutr Sci Vitaminol (Tokyo)
Kalkan I, Turkmen AS, Filiz E.	Dietaryhabits of Turkish adolescents in Konya, Turkey	2016	New Trends and Issues Proceedings on Advances in Pure and Applied Sciences
Karageorgou D, Imamura F, Zhang J, Shi P, Mozaffarian D, Micha R	Assessing dietary intakes from household budget surveys: A national analysis in Bangladesh.	2018	PLoS One
Karim KMR, Tasnim T.	Nutritional Status, Dietary Food and Nutrient Consumption Patterns in Monga Affected Area of the Northern Part of Bangladesh	2015	Asian Journal of Clinical Nutrition
Karimi G, Heidari-Beni M, Riahi R, Qorbani M, Kelishadi R.	Healthy eating index in a nationally representative sample of children and adolescents by socio-demographic characteristics: the Weight disorders survey of the CASPIAN-IV Study	2020	Turk J Pediatr
Kastorini CM, Lykou A, Yannakoulia M, Petralias A, Riza E, Linos A; DIATROFI Program Research Team	The influence of a school-based intervention programme regarding adherence to a healthy diet in children and adolescents from disadvantaged areas in Greece: the DIATROFI study.	2016	J Epidemiol Community Health
Kattelmann KK, Bredbenner CB, White AA, Greene GW, Hoerr SL, Kidd T, Colby S, Horacek TM, Phillips BW, Koenings MM, Brown ON, Olfert MD, Shelnutt KP, Morrell JS	The effects of Young Adults Eating and Active for Health (YEAH): a theory-based Web-delivered intervention.	2014	J Nutr Educ Behav
Kazi RNA, El-Kashif MML, Ahsana SM.	Prevalence of salt rich fast food consumption: A focus on physical activity and incidence of hypertension among female students of Saudi Arabia	2020	Saudi J Biol Sci
Keihner A, Rosen N, Wakimoto P, Goldstein L, Sugerman S, Hudes M, Ritchie L, McDevitt K	Impact of California Children's Power Play! Campaign on Fruit and Vegetable Intake and Physical Activity among Fourth- and Fifth-Grade Students.	2017	Am J Health Promot
Kelishadi R, Heshmat R, Mansourian M, Motlagh ME, Ziaodini H, Taheri M, Ahadi Z, Aminaee T, Goodarzi A, Mansourian M, Qorbani M, Mozafarian N	Association of dietary patterns with continuous metabolic syndrome in children and adolescents; a nationwide propensity score-matched analysis: the CASPIAN-V study.	2018	Diabetol Metab Syndr
Kelishadi R, Mozafarian N, Qorbani M, Maracy MR, Motlagh ME, Safiri S, Ardalan G, Asayesh H, Rezaei F, Heshmat R	Association between screen time and snack consumption in children and adolescents: The CASPIAN-IV study.	2017	J Pediatr Endocrinol Metab
Kelishadi R, Qorbani M, Heshmat R, Motlagh ME, Magoul A, Mansourian M, Raeesi S, Gorabi AM, Safiri S, Mirmoghtadaee P.	Determinants of life satisfaction in Iranian children and adolescents: the CASPIAN-IV study	2018	Child Adolesc Ment Health
Kelishadi R, Qorbani M, Motlagh ME, Ardalan G, Heshmat R, Hovsepian S	Socioeconomic Disparities in Dietary and Physical Activity Habits of Iranian Children and Adolescents: the CASPIAN-IV Study.	2016	Arch Iran Med
Kelishadi R, Qorbani M, Motlagh ME, Heshmat R, Ardalan G, Bahreynian M	Association of eating frequency with anthropometric indices and blood pressure in children and adolescents: the CASPIAN-IV Study.	2016	J Pediatr (Rio J)
Kelishadi, R., Mozafarian, N., Qorbani, M., Motlagh, M.E., Safri, S., Ardalan, G., Keikhah, M., Rezaei, F., & Heshmat, R.	Is snack consumption associated with meal skipping in children and adolescents? The CASPIAN-IV study	2017	Eat Weight Disord
Kelly C, Callaghan M, Molcho M, Nic Gabhainn S, Alforque Thomas A	Food environments in and around post-primary schools in Ireland: Associations with youth dietary habits.	2019	Appetite
Kerkadi A, Sadig AH, Bawadi H, Al Thani AAM, Al Chetachi W, Akram H, Al-Hazzaa HM, Musaiger AO	The Relationship between Lifestyle Factors and Obesity Indices among Adolescents in Qatar.	2019	Int J Environ Res Public Health
Kerrigan DJ, Rukstalis MR, Ehrman JK, Keteyian SJ, She R, Alexander GL	5-2-1-0 Lifestyle risk factors predict obesity in Millennials.	2019	Clin Obes
Keshani P, Hossein Kaveh M, Faghih S, Salehi M	Improving diet quality among adolescents, using health belief model in a collaborative learning context: a randomized field trial study.	2019	Health Educ Res
Kessaram T, McKenzie J, Girin N, Merilles OEA, Pullar J, Roth A, White P, Hoy D.	Overweight, obesity, physical activity and sugar-sweetened beverage consumption in adolescents of Pacific islands: results from the Global School-Based Student Health Survey and the Youth Risk Behavior Surveillance System.	2015	BMC Obes
Khan A, Uddin R.	Is consumption of fast-food and carbonated soft drink associated with anxiety-induced sleep disturbance among adolescents? A population-based study	2020	Clin Nutr ESPEN
Khanna P, Aeri BT.	Association of Quantity and Quality of Protein Intake with Depression and Anxiety Symptoms among Adolescent Boys and Girls (13-15 Years) Studying in Public Schools of Delhi	2020	J Nutr Sci Vitaminol (Tokyo)
Khayyatzadeh SS, Kazemi-Bajestani SMR, Mirmousavi SJ, Heshmati M, Khoshmohabbat S, Ferns GA, Ghayour-Mobarhan M	Dietary behaviors in relation to prevalence of irritable bowel syndrome in adolescent girls.	2018	J Gastroenterol Hepatol
Khopkar SA, Virtanen SM, Kulathinal S.	Anthropometric Characteristics of Underprivileged Adolescents: A Study from Urban Slums of India	2014	Journal of Anthropology
Kilani H, Al-Hazzaa H, Waly MI, Musaiger A	Lifestyle Habits: Diet, physical activity and sleep duration among Omani adolescents.	2013	Sultan Qaboos Univ Med J
Kilani H, Al-Hazzaa H, Waly MI, Musaiger A.	What Is the Current Status of Omani Adolescent’s Life Style in Muscat City?	2014	Sultan Qaboos University Med J
Kim GH, Shin SW, Lee J, Hwang JH, Park SW, Moon JS, Kim HJ, Ahn HS	Red meat and chicken consumption and its association with high blood pressure and obesity in South Korean children and adolescents: a cross-sectional analysis of KSHES, 2011-2015.	2017	Nutr J
Kim H, Caulfield LE, Rebholz CM, Ramsing R, Nachman KE.	Trends in types of protein in US adolescents and children: Results from the National Health and Nutrition Examination Survey 1999-2010	2020	PLoS One
Kim J, Yun S, Oh K	Beverage consumption among Korean adolescents: data from 2016 Korea Youth Risk Behavior Survey.	2019	Nutr Res Pract
Kim JY, Kang HL, Kim DK, Kang SW, Park YK	Eating Habits and Food Additive Intakes Are Associated with Emotional States Based on EEG and HRV in Healthy Korean Children and Adolescents.	2017	J Am Coll Nutr
Kim JY, Kang SW	Relationships between Dietary Intake and Cognitive Function in Healthy Korean Children and Adolescents.	2017	J Lifestyle Med
Kim K, Park SM, Oh KW	The impact of nutritional policy on socioeconomic disparity in the unhealthy food intake among Korean adolescents.	2013	Appetite
Kim RJ, Wang L, Worley S, Leonard D	Nut consumption and metabolic syndrome in US adolescents.	2018	Public Health Nutr
Kim SH, Kim WK, Kang MH	Relationships between milk consumption and academic performance, learning motivation and strategy, and personality in Korean adolescents.	2016	Nutr Res Pract
Kim SY, Sim S, Park B, Kong IG, Kim JH, Choi HG	Dietary Habits Are Associated With School Performance in Adolescents.	2016	Medicine (Baltimore)
Kim TH, Choi JY, Lee HH, Park Y	Associations between Dietary Pattern and Depression in Korean Adolescent Girls.	2015	J Pediatr Adolesc Gynecol
Kim Y, Kwon YS, Park YH, Choe JS, Lee JY	Analysis of consumption frequencies of vegetables and fruits in Korean adolescents based on Korea youth risk behavior web-based survey (2006, 2011).	2015	Nutr Res Pract
Kit BK, Fakhouri TH, Park S, Nielsen SJ, Ogden	Trends in sugar-sweetened beverage consumption among youth and adults in the United States: 1999-2010.	2013	Am J Clin Nutr
Koca T, Akcam M, Serdaroglu F, Dereci S.	Breakfast habits, dairy product consumption, physical activity, and their associations with body mass index in children aged 6-18.	2017	Eur J Pediatr
Koch W, Karim MR, Marzec Z, Miyataka H, Himeno S, Asakawa Y.	Dietary intake of metals by the young adult population of Eastern Poland: Results from a market basket study.	2016	J Trace Elem Med Biol
Kolahdooz F, Nader F, Daemi M, Jang SL, Johnston N, Sharma S.	Adherence to Canada's Food Guide recommendations among Alberta's multi-ethnic youths is a major concern: findings from the WHY ACT NOW project.	2018	J Hum Nutr Diet
Kolmaga A, Trafalska E, Szatko F.	Risk factors of excessive body mass in children and adolescents in ÅÃ³dÅº	2019	Rocz Panstw Zakl Hig
Koma JW, Vercammen KA, Jarlenski MP, Frelier JM, Bleich SN.	Sugary Drink Consumption Among Children by Supplemental Nutrition Assistance Program Status.	2020	Am J Prev Med
Korkalo L, Erkkola M, Heinonen AE, Freese R, Selvester K, Mutanen M.	Associations of dietary diversity scores and micronutrient status in adolescent Mozambican girls.	2017	Eur J Nutr
Kovalskys I, Fisberg M, Gómez G, Pareja RG, Yépez García MC, Cortés Sanabria LY, Herrera-Cuenca M, Rigotti A, Guajardo V, Zalcman Zimberg I, Nogueira Previdelli A, Moreno LA, Koletzko B; ELANS Study Group..	Energy intake and food sources of eight Latin American countries: results from the Latin American Study of Nutrition and Health (ELANS).	2018	Public Health Nutr
Kovalskys I, Rigotti A, Koletzko B, Fisberg M, Gómez G, Herrera-Cuenca M, Cortés Sanabria LY, et al.	Latin American consumption of major food groups: Results from the ELANS study	2019	PLoS One
Kowalkowska J, Wadolowska L, Czarnocinska J, Czlapka-Matyasik M, Galinski G, Jezewska-Zychowicz M, Bronkowska M, Dlugosz A, Loboda D, Wyka J.	Reproducibility of a Questionnaire for Dietary Habits, Lifestyle and Nutrition Knowledge Assessment (KomPAN) in Polish Adolescents and Adults.	2018	Nutrients
Kozioł-Kozakowska A, Koźlowska M, Jagielski P.	Assessment of diet quality, nutrient intake, and dietary behaviours in obese children compared to healthy children	2020	Pediatr Endocrinol Diabetes Metab
Kracht CL, Chaput JP, Martin CK, Champagne CM, Katzmarzyk PT, Staiano AE.	Associations of Sleep with Food Cravings, Diet, and Obesity in Adolescence.	2019	Nutrients
Kranz S, Jones NR, Monsivais P.	Intake Levels of Fish in the UK Paediatric Population	2017	Nutrients
Krusińska B, Kowalkowska J, Wądołowska L, Wuenstel JW, Słowińska MA, Niedzwiedzka E.	Fibre-Related Dietary Patterns: Socioeconomic Barriers to Adequate Fibre Intake in Polish Adolescents. A Short Report.	2017	Nutrients
Krusińska B, Wuenstel JW, Kowalkowska J, Wądołowska L, Słowińska MA.	Dietary fiber sources consumption and overweight among Polish male students. A cross-sectional study	2017	Rocz Panstw Zakl Hig
Kwon YS, Hong WS, Ju S.	Dietary assessment according to frequency of food consumed away from home among children and adolescents: Based on the 2010~2012 Korea National Health and Nutrition Examination Survey	2016	J Nutr Health
Kwon YS, Kim Y.	Fruit and vegetable intake of Korean children and adolescents according to cooking location and daily meal: study based on 2010 and 2011 Korea National Health and Nutrition Examination Survey data.	2018	Asia Pac J Clin Nutr
Kwon YS, Kim Y.	Assessment on Dietary Diversity According to Korean Dietary Pattern Score of Korean Adolescents and Children: Using 2007~2013 Korea National Health and Nutrition Examination Survey (KNHANES) Data	2015	Korean journal of food and cookery science
L Stephanas.	An Assessment of Dietary and Physical Activity Behaviours of Adolescents in Selected Secondary Schools in Guyana	2017	The West Indian medical journal
Lahiri A, Chakraborty A, Dasgupta U, Roy AKS, Bhattacharyya K.	Effect of dietary habit and physical activity on overnutrition of schoolgoing adolescents: A longitudinal assessment in a rural block of West Bengal.	2019	Indian J Public Health
Lai HT, Hutchinson J, Evans CEL.	Non-Milk Extrinsic Sugars Intake and Food and Nutrient Consumption Patterns among Adolescents in the UK National Diet and Nutrition Survey, Years 2008-16.	2019	Nutrients
Laksmi PW, Morin C, Gandy J, Moreno LA, Kavouras SA, Martinez H, Salas-Salvadó J, Guelinckx I.	Fluid intake of children, adolescents and adults in Indonesia: results of the 2016 Liq.In(7) national cross-sectional survey.	2018	Eur J Nutr
Larson N, Hannan PJ, Fulkerson JA, Laska MN, Eisenberg ME, Neumark-Sztainer D.	Secular trends in fast-food restaurant use among adolescents and maternal caregivers from 1999 to 2010.	2014	Am J Public Health
Larson N, MacLehose R, Fulkerson JA, Berge JM, Story M, Neumark-Sztainer D.	Eating breakfast and dinner together as a family: associations with sociodemographic characteristics and implications for diet quality and weight status.	2013	J Acad Nutr Diet
Laska MN, Hearst MO, Lust K, Lytle LA, Story M.	How we eat what we eat: identifying meal routines and practices most strongly associated with healthy and unhealthy dietary factors among young adults.	2015	Public Health Nutr
Laska MN, Murray DM, Lytle LA, Harnack LJ.	Longitudinal associations between key dietary behaviors and weight gain over time: transitions through the adolescent years.	2012	Obesity (Silver Spring)
Lazzeri G, Pammolli A, Azzolini E, Simi R, Meoni V, de Wet DR, Giacchi MV.	Association between fruits and vegetables intake and frequency of breakfast and snacks consumption: a cross-sectional study.	2013	Nutr J
Leal DB, Altenburg de Assis MA, de Fragas Hinnig P, Schmitt J, Soares Lobo A, Bellisle F, Di Pietro PF, Vieira FK, Moura Araujo PH, de Andrade DF.	Changes in Dietary Patterns from Childhood to Adolescence and Associated Body Adiposity Status	2017	Nutrients
Lee B, Yi Y.	Smoking, Physical Activity, and Eating Habits Among Adolescents.	2016	West J Nurs Res
Lee HS, Kwon SO, Lee Y.	Weight Status and Dietary Factors Associated with Sugar-Sweetened Beverage Intake among Korean Children and Adolescents - Korea National Health and Nutrition Examination Survey, 2008-2011.	2013	Clin Nutr Res
Lee JH, Kim WK, Kim SH.	Participation in the School Milk Program Contributes to Increased Milk Consumption and Dietary Nutrient Intake by Middle School Students in South Korea.	2019	Nutrients
Lee YH, Chiang TC, Liu CT, Chang YC.	Investigating adolescents' sweetened beverage consumption and Western fast food restaurant visits in China, 2006-2011.	2018	Int J Adolesc Med Health
Leme AC, Baranowski T, Thompson D, Nicklas T, Philippi ST.	Sustained impact of the "Healthy Habits, Healthy Girls - Brazil" school-based randomized controlled trial for adolescents living in low-income communities.	2018	Prev Med Rep
Leme AC, Baranowski T, Thompson D, Philippi S, O'Neil CE, Fulgoni VL 3rd, Nicklas TA.	Food Sources of Shortfall Nutrients Among US Adolescents: National Health and Nutrition Examination Survey (NHANES) 2011-2014.	2020	Fam Community Health
Leme AC, Baranowski T, Thompson D, Philippi S, O'Neil CE, Fulgoni VL 3rd, Nicklas TA.	Top food sources of percentage of energy, nutrients to limit and total gram amount consumed among US adolescents: National Health and Nutrition Examination Survey 2011-2014.	2019	Public Health Nutr
Lempert SM, Christensen LB, Froberg K, Raymond K, Heitmann BL.	Association between dairy intake and caries among children and adolescents. results from the Danish EYHS follow-up study.	2015	Caries Res
Leung CW, Tester JM, Rimm EB, Willett WC.	SNAP Participation and Diet-Sensitive Cardiometabolic Risk Factors in Adolescents.	2017	Am J Prev Med
Levin KA, Kirby J, Currie C, Inchley J.	Trends in adolescent eating behaviour: a multilevel cross-sectional study of 11-15 year olds in Scotland, 2002-2010.	2012	J Public Health (Oxf)
Levin KA, Walsh D, McCartney G.	No mean city: adolescent health and risk behaviours in a UK urban setting.	2015	J Public Health (Oxf)
Levin KA.	Urban-rural differences in adolescent eating behaviour: a multilevel cross-sectional study of 15-year-olds in Scotland.	2014	Public Health Nutr
Lhakhang P, Godinho C, Knoll N, Schwarzer R.	A brief intervention increases fruit and vegetable intake. A comparison of two intervention sequences.	2014	Appetite
Li L, Sun N, Zhang L, Xu G, Liu J, Hu J, Zhang Z, Lou J, Deng H, Shen Z, Han L.	Fast food consumption among young adolescents aged 12–15 years in 54 low- and middle-income countries	2020	Glob Health Action
Liew HP.	Dietary habits and physical activity: Results from cluster analysis and market basket analysis.	2018	Nutr Health
Lima-Serrano M, Guerra-Martín MD, Lima-Rodríguez JS.	Lifestyles and factors associated with nutrition and physical activity among adolescents	2015	Nutr Hosp
Lin CY, Scheerman JFM, Yaseri M, Pakpour AH, Webb TL.	A cluster randomised controlled trial of an intervention based on the Health Action Process Approach for increasing fruit and vegetable consumption in Iranian adolescents.	2017	Psychol Health
Lin YC, Fly AD.	USDA Fresh Fruit and Vegetable Program Is More Effective in Town and Rural Schools Than Those in More Populated Communities.	2016	J Sch Health
Lindroos AK, Petrelius Sipinen J, Axelsson C, Nyberg G, Landberg R, Leanderson P, Arnemo M, Warensjö Lemming E.	Use of a Web-Based Dietary Assessment Tool (RiksmatenFlex) in Swedish Adolescents: Comparison and Validation Study.	2019	J Med Internet Res
Lipsky LM, Haynie DL, Liu D, Chaurasia A, Gee B, Li K, Iannotti RJ, Simons-Morton B.	Trajectories of eating behaviors in a nationally representative cohort of U.S. adolescents during the transition to young adulthood.	2015	Int J Behav Nutr Phys Act
Lipsky LM, Nansel TR, Haynie DL, Liu D, Li K, Pratt CA, Iannotti RJ, Dempster KW, Simons-Morton B.	Diet quality of US adolescents during the transition to adulthood: changes and predictors.	2017	Am J Clin Nutr
Liu D, Zhao LY, Yu DM, Ju LH, Zhang J, Wang JZ, Zhao WH.	Dietary Patterns and Association with Obesity of Children Aged 6â»17 Years in Medium and Small Cities in China: Findings from the CNHS 2010â»2012.	2018	Nutrients
Liu X, Liao X, Gan W, Ding X, Gao B, Wang H, Zhao X, Liu Y, Feng L, Abdulkadil W, Li Y.	Inverse Relationship Between Coarse Food Grain Intake and Blood Pressure Among Young Chinese Adults.	2019	Am J Hypertens
Liu X, Peng Y, Chen S, Sun Q.	An observational study on the association between major dietary patterns and non-alcoholic fatty liver disease in Chinese adolescents.	2018	Medicine (Baltimore)
Llanaj E, Ádány R, Lachat C, D'Haese M.	Examining food intake and eating out of home patterns among university students	2018	PLoS One
Llauradó E, Albar SA, Giralt M, Solà R, Evans CE.	The effect of snacking and eating frequency on dietary quality in British adolescents.	2016	Eur J Nutr
Lobo AS, de Assis MAA, Leal DB, Borgatto AF, Vieira FK, Di Pietro PF, Kupek E.	Empirically derived dietary patterns through latent profile analysis among Brazilian children and adolescents from Southern Brazil, 2013-2015.	2019	PLoS One
Locatelli NT, Canella DS, Bandoni DH.	Positive influence of school meals on food consumption in Brazil.	2018	Nutrition
Loh DA, Moy FM, Zaharan NL, Jalaludin MY, Mohamed Z.	Sugar-sweetened beverage intake and its associations with cardiometabolic risks among adolescents.	2017	Pediatr Obes
Longo-Silva G, Menezes RCE, Souza CAN, Marinho PDM, Toloni MHA, Oliveira MAA.	Factors associated with regular consumption of obesogenic foods: national school-based student health hurvey, 2012.	2016	Revista de Nutrição
Lopes MP, Giudici KV, Marchioni DM, Fisberg RM, Martini LA.	Relationships between n-3 polyunsaturated fatty acid intake, serum 25 hydroxyvitamin D, food consumption, and nutritional status among adolescents.	2015	Nutr Res
Lopez-Legarrea P, Olivares PR, Almonacid-Fierro A, Gomez-Campos R, Cossio-Bolaños M, Garcia-Rubio J.	Association between dietary habits and the presence of overweight/obesity in a sample of 21,385 chilean adolescents.	2015	Nutr Hosp
Loth KA, MacLehose RF, Larson N, Berge JM, Neumark-Sztainer D.	Food availability, modeling and restriction: How are these different aspects of the family eating environment related to adolescent dietary intake?	2016	Appetite
Louie JCY, Rangan AM.	Patterns of added sugars intake by eating occasion among a nationally representative sample of Australians.	2018	Eur J Nutr
Lowry R, Michael S, Demissie Z, Kann L, Galuska DA.	Associations of Physical Activity and Sedentary Behaviors with Dietary Behaviors among US High School Students.	2015	J Obes
Lu Q, Tao F, Hou F, Zhang Z, Ren LL.	Emotion regulation, emotional eating and the energy-rich dietary pattern. A population-based study in Chinese adolescents.	2016	Appetite
Lucassen MF, Guntupalli AM, Clark T, Fenaughty J, Denny S, Fleming T, Smith M, Utter J.	Body size and weight, and the nutrition and activity behaviours of sexual and gender minority youth: findings and implications from New Zealand.	2019	Public Health Nutr
Luciana Zaranza Monteiro, Andrea Ramirez Varela, Priscila de Souza, Ana Caroline Magalhães Maniçoba, Francelino Braga Júnior.	Eating habits, physical activity	2015	Rev Bras Epidemiol
Ludy MJ, Crum AP, Young CA, Morgan AL, Tucker RM.	First-Year University Students Who Self-Select into Health Studies Have More Desirable Health Measures and Behaviors at Baseline but Experience Similar Changes Compared to Non-Self-Selected Students.	2018	Nutrients
Luk JW, Miller JM, Gilman SE, Lipsky LM, Haynie DL, Simons-Morton BG.	Sexual Minority Status and Adolescent Eating Behaviors, Physical Activity, and Weight Status.	2018	Am J Prev Med
Lundeen EA, Park S, Onufrak S, Cunningham S, Blanck HM.	Adolescent Sugar-Sweetened Beverage Intake is Associated With Parent Intake, Not Knowledge of Health Risks.	2018	Am J Health Promot
Maatoug J, Msakni Z, Zammit N, Bhiri S, Harrabi I, Boughammoura L, Slama S, Larbi C, Ghannem H.	School-based intervention as a component of a comprehensive community program for overweight and obesity prevention, Sousse, Tunisia, 2009–2014	2015	Prev Chronic Dis
Machado PP, Steele EM, Louzada MLDC, Levy RB, Rangan A, Woods J, Gill T, Scrinis G, Monteiro CA.	Ultra-processed food consumption drives excessive free sugar intake among all age groups in Australia.	2019	Eur J Nutr
Maciejewska D, Czerwińska M, Banaszczak M, Ryterska K, Łukomska A, Budrewicz S, Skowronek M, Stachowski A, Stachowska E.	Fruit and vegetable consumption among the young Polish population.	2016	Pomeranian J Life Sci
Macuácua ME, Taconeli CA, Osório MM.	Dietary patterns and associated socio-economic factors in rural Mozambican adolescents.	2019	Malawi Med J
Macwana JI, Mehta KG, Baxi RK.	Predictors of overweight and obesity among school going adolescents of Vadodara city in Western India.	2016	Int J Adolesc Med Health
Madalosso MM, Schaan B, Cureau FV.	Association between body weight perception and quality of diet in Brazilian adolescents.	2020	Rev Paul Pediatr
Maehara M, Rah JH, Roshita A, Suryantan J, Rachmadewi A, Izwardy D.	Patterns and risk factors of double burden of malnutrition among adolescent girls and boys in Indonesia.	2019	PLoS One
Maia EG, Mendes LL, Pimenta AM, Levy RB, Claro RM.	Cluster of risk and protective factors for obesity among Brazilian adolescents.	2018	Int J Public Health
Maia EG, Silva LESD, Santos MAS, Barufaldi LA, Silva SUD, Claro RM.	Dietary patterns, sociodemographic and behavioral characteristics among Brazilian adolescents.	2018	Rev Bras Epidemiol
Maillot M, Rehm CD, Vieux F, Rose CM, Drewnowski A.	Beverage consumption patterns among 4-19 y old children in 2009-14 NHANES show that the milk and 100% juice pattern is associated with better diets.	2018	Nutr J
Majid S. AL Busafi, Kashef N. Zayed, Mostafa I. Waly	Anthropometric Attributes and Dietary Practices of School aged Adolescents in Different Governorates of Omane	2018	The Swedish Journal of Scientific Research
Majumdar D, Koch PA, Lee H, Contento IR, Islas-Ramos AD, Fu D.	Creature-101": A Serious Game to Promote Energy Balance-Related Behaviors Among Middle School Adolescents.	2013	Games Health J
Makansi N, Allison P, Awad M, Bedos C.	Fruit and vegetable intake among Emirati adolescents: a mixed methods study	2018	East Mediterr Health J
Malik MS, Qayyum W, Farooq A, Waqas A, Sukhera AB, Khalid MA, Baig AA.	Dietary Patterns, Exercise, and the Metabolic Syndrome Among Young People in Urban Pakistan (Lahore).	2020	Metab Syndr Relat Disord
Mandic S, Bengoechea EG, Coppell KJ, Spence JC.	Clustering of (Un)Healthy Behaviors in Adolescents from Dunedin, New Zealand.	2017	Am J Health Behav
Mann KD, Pearce MS, McKevith B, Thielecke F, Seal CJ.	Low whole grain intake in the UK: results from the National Diet and Nutrition Survey rolling programme 2008-11.	2015	Br J Nutr
Mann KD, Pearce MS, McKevith B, Thielecke F, Seal CJ.	Whole grain intake and its association with intakes of other foods, nutrients and markers of health in the National Diet and Nutrition Survey rolling programme 2008 –11	2015	Br J Nutr
Manz K, Mensink GBM, Finger JD, Haftenberger M, Brettschneider AK, Lage Barbosa C, Krug S, Schienkiewitz A.	Associations between Physical Activity and Food Intake among Children and Adolescents: Results of KiGGS Wave 2.	2019	Nutrients
Marks J, Barnett LM, Allender S.	Change of School in Early Adolescence and Adverse Obesity-Related Dietary Behavior: A Longitudinal Cohort Study, Victoria, Australia, 2013-2014.	2015	Prev Chronic Dis
Marques A, Demetriou Y, Tesler R, Gouveia ÉR, Peralta M, Matos MG.	Healthy Lifestyle in Children and Adolescents and Its Association with Subjective Health Complaints: Findings from 37 Countries and Regions from the HBSC Study.	2010	Int J Environ Res Public Health
Marques A, Peralta M, Santos T, Martins J, Gaspar de Matos M.	Self-rated health and health-related quality of life are related with adolescents' healthy lifestyle.	2019	Public Health
Marrón-Ponce JA, Sánchez-Pimienta TG, da Costa Louzada ML, Batis C.	Energy contribution of NOVA food groups and sociodemographic determinants of ultra-processed food consumption in the Mexican population.	2018	Public Health Nutr
Martínez Steele E, Juul F, Neri D, Rauber F, Monteiro CA.	Dietary share of ultra-processed foods and metabolic syndrome in the US adult population.	2019	Prev Med
Martinez-Ospina A, Sudfeld CR, González SA, Sarmiento OL.	School Food Environment, Food Consumption, and Indicators of Adiposity Among Students 7-14â€‰Years in BogotÃ¡, Colombia.	2019	J Sch Health
Martins BG, Ricardo CZ, Machado PP, Rauber F, Azeredo CM, Levy RB.	Eating meals with parents is associated with better quality of diet for Brazilian adolescents.	2019	Cad Saude Publica
Masterson R, Murakwani, Mlobane.	Assessment of Adolescent Girl Nutrition, Dietary Practices, and Roles in Zimbabwe	2015	NE report
Maynard M, Baker G, Harding S.	Exploring childhood obesity prevention among diverse ethnic groups in schools and places of worship: Recruitment, acceptability and feasibility of data collection and intervention components.	2017	Prev Med Rep
McCrory MA, Jaret CL, Kim JH, Reitzes DC.	Dietary Patterns among Vietnamese and Hispanic Immigrant Elementary School Children Participating in an After School Program	2017	Nutrients
Mehairi AE, Khouri AA, Naqbi MM, Muhairi SJ, Maskari FA, Nagelkerke N, Shah SM.	Metabolic Syndrome among Emirati Adolescents: A School-Based Study	2013	PLoS One
Melaku Y, Dirar A, Feyissa GT, Tamiru D.	Optimal dietary practices and nutritional knowledge of school adolescent girls in Jimma Town, South West Ethiopia	2017	Int J Adol and Youth
Melbye EL, Bergh IH, Hausken SES, Sleddens EFC, Glavin K, Lien N, Bjelland M.	Adolescent impulsivity and soft drink consumption: The role of parental regulation.	2016	Appetite
Meller FO, Assunção MC, Schäfer AA, Loret de Mola C, Dahly DL, Vaz JS, Barros FC.	Is the number of siblings associated with dietary patterns in adolescents? The 1993 birth cohort of Pelotas (Brazil).	2017	PLoS One
Mello AV, Sarti FM, Pereira JL, Goldbaum M, Cesar CLG, Alves MCGP, Fisberg RM.	Determinants of inequalities in the quality of Brazilian diet: trends in 12-year population-based study (2003-2015).	2018	Int J Equity Health
Melo B, Rezende L, Machado P, Gouveia N, Levy R.	Associations of ultra-processed food and drink products with asthma and wheezing among Brazilian adolescents.	2018	Pediatr Allergy Immunol
Menezes AMB, Schneider BC, Oliveira VP, Prieto FB, Silva DLR, Lerm BR, da Costa TB, Bouilly R, Wehrmeister FC, Gonçalves H, Assunção MCF.	Longitudinal Association Between Diet Quality and Asthma Symptoms in Early Adult Life in a Brazilian Birth Cohort	2020	J Asthma Allergy
Minaker L, Hammond D.	Low Frequency of Fruit and Vegetable Consumption Among Canadian Youth: Findings From the 2012/2013 Youth Smoking Survey.	2016	J Sch Health
Ministry of Health and Family Welfare (MoHFW), Government of India, UNICEF and Population Council	Comprehensive National Nutrition Survey (CNNS) National Report	2019	Government of India
Ministry of Health and Social Welfare, ICF Macro.	Lesotho - Demographic and Health Survey - 2009	2010	DHS Program
Ministry of Health and Sports - The Republic of the Union of Myanmar, WHO - Regional office for South-East Asia	Report of second Global Schoolbased Student Health Survey in Myanmar (2016)	2018	WHO Report
Ministry of Health, Ramshah Path, Kathmandu, Nepal.	Nepal Demographic and Health Survey 2016.	2017	DHS Program
Miranda AC, Marciniak A, dos Santos L, Barretta C, Nesello LAN.	Factors associated withconsumptionof fruits and vegetables by teenagers in Penha, Brazil	2015	Acta Scientiarum. Health Sciences
Mirmiran P, Ziadlou M, Karimi S, Hosseini-Esfahani F, Azizi F.	The association of dietary patterns and adherence to WHO healthy diet with metabolic syndrome in children and adolescents: Tehran lipid and glucose study.	2019	BMC Public Health
Mistretta A, Marventano S, Antoci M, Cagnetti A, Giogianni G, Nolfo F, Rametta S, Pecora G, Marranzano M.	Mediterranean diet adherence and body composition among Southern Italian adolescents.	2017	Obes Res Clin Pract
Molitor F, Doerr C, Pugliese J, Whetstone L.	Three-year trends in dietary behaviours among mothers, teenagers and children from SNAP-Ed (Supplemental Nutrition Assistance Program-Education) eligible households across California.	2020	Public Health Nutr
Molitor F, Sugerman S, Yu H, Biehl M, Aydin M, Levy M, Ponce NA.	Reach of Supplemental Nutrition Assistance Program-Education (SNAP-Ed) interventions and nutrition and physical activity-related outcomes, California, 2011-2012.	2015	Prev Chronic Dis
Monge-Rojas R, Smith-Castro V, Colón-Ramos U, Aragón MC, Herrera-Raven F.	Psychosocial factors influencing the frequency of fast-food consumption among urban and rural Costa Rican adolescents.	2013	Nutrition
Monge-Rojas R, Vargas-Quesada R, Chinnock A, Colón-Ramos U.	Changes in Dietary Intake of Major Nutrients and Food Sources among Costa Rican Adolescents in the Last 20 Years	2020	J Nutr
Monteiro LZ, Varela AR, Lira BA, Contiero LC, Carneiro MLA, Souza P, Nóbrega JOT, Júnior FB.	Weight status, physical activity and eating habits of young adults in Midwest Brazil.	2019	Public Health Nutr
Monteiro LZ, Varela AR, Souza P, Maniçoba ACM, Braga Júnior F.	Eating habits, physical activity and sedentary behavior among Brazilian schoolchildren: National Student Health Survey, 2015	2020	Rev Bras Epidemiol
Moore LV, Thompson FE, Demissie Z.	Percentage of Youth Meeting Federal Fruit and Vegetable Intake Recommendations, Youth Risk Behavior Surveillance System, United States and 33 States, 2013.	2017	J Acad Nutr Diet
Moradi-Lakeh M, El Bcheraoui C, Afshin A, Daoud F, AlMazroa MA, Al Saeedi M, Basulaiman M, Memish ZA, Al Rabeeah AA, Mokdad AH.	Diet in Saudi Arabia: findings from a nationally representative survey.	2017	Public Health Nutr
Moreiras GV.	Nutritional problems in Spanish women; Results from the ANIBES Study.	2015	Nutr Hosp
Moreno-Maldonado C, Ramos P, Moreno C, Rivera F.	How family socioeconomic status, peer behaviors, and school-based intervention on healthy habits influence adolescent eating behaviors	2018	School Psychology International
Morley B, Scully M, Niven P, Baur LA, Crawford D, Flood V, Okely AD, Pratt IS, Salmon J, Wakefield M.	Prevalence and socio-demographic distribution of eating, physical activity and sedentary behaviours among Australian adolescents.	2012	Health Promot J Austr
Motlagh ME, Ziaodini H, Qorbani M, Taheri M, Aminaei T, Goodarzi A, Ataie-Jafari A, Rezaei F, Ahadi Z, Shafiee G, Shahsavari A, Heshmat R, Kelishadi R.	Methodology and Early Findings of the Fifth Survey of Childhood and Adolescence Surveillance and Prevention of Adult Noncommunicable Disease: The CASPIAN-V Study.	2017	Int J Prev Med
Mozaffarian N, Heshmat R, Ataie-Jafari A, Motlagh ME, Ziaodini H, Shafiee G, Taheri M, Mansourian M, Qorbani M, Kelishadi R.	Association of sleep duration and snack consumption in children and adolescents: The CASPIAN-V study	2020	Food Sci Nutr
Mridha MK, Matias SL, Arnold CD, Dewey KG.	Factors associated with nutritional status and dietary practices of Bangladeshi adolescents in early pregnancy.	2018	Ann N Y Acad Sci
Mumena WA, Francis-Granderson I, Phillip LE, Johnson-Down L, Gray-Donald K.	Food Insecurity is Linked to Dietary Intake but not Growth of Children in the Caribbean	2017	West Indian Medical Journal
Murakami K, Livingstone MB.	Meal and snack frequency in relation to diet quality in US children and adolescents: the National Health and Nutrition Examination Survey 2003-2012.	2016	Public Health Nutr
Murakami K, Livingstone MBE, Fujiwara A, Sasaki S.	Breakfast in Japan: Findings from the 2012 National Health and Nutrition Survey.	2018	Nutrients
Musaiger AO, Al-Khalifa F, Al-Mannai M.	Obesity, unhealthy dietary habits and sedentary behaviors among university students in Sudan: growing risks for chronic diseases in a poor country.	2016	Environ Health Prev Med
Musaiger AO, Nabag FO, Al-Mannai M.	Obesity, Dietary Habits, and Sedentary Behaviors Among Adolescents in Sudan: Alarming Risk Factors for Chronic Diseases in a Poor Country.	2016	Food Nutr Bull
Myszkowska-Ryciak J, Harton A, Lange E, Laskowski W, Gajewska D.	Nutritional Behaviors of Polish Adolescents: Results of the Wise Nutrition-Healthy Generation Project.	2019	Nutrients
Naeeni MM, Jafari S, Fouladgar M, Heidari K, Farajzadegan Z, Fakhri M, Karami P, Omidi R.	Nutritional Knowledge, Practice, and Dietary Habits among school Children and Adolescents.	2014	Int J Prev Med
Naenifard H, Arif AA, Huber LR, Warner J.	Risk Factors of Epstein-Barr Virus Infection Among United States Children: Data From the National Health and Nutrition Examination Survey (NHANES), 2009-2010.	2015	J Prim Care Community Health
Naghashpour M, Shakerinejad G, Lourizadeh MR, Hajinajaf S, Jarvandi F.	Nutrition education based on health belief model improves dietary calcium intake among female students of junior high schools.	2014	J Health Popul Nutr
Nahar-van Venrooij LMW, Marhe E, Antonius-Smits C, Krishnadath IS.	Adequate and excessive food consumption in Suriname: a multiethnic middle-income country	2018	Int J Public Health
Naja F, Itani L, Kharroubi S, Diab El Harake M, Hwalla N, Jomaa L.	Food insecurity is associated with lower adherence to the Mediterranean dietary pattern among Lebanese adolescents: a cross-sectional national study.	2020	Eur J Nutr
Nakitto M, Asano K, Choi I, Yoon J.	Dietary intakes of adolescents from food insecure households: analysis of data from the 6(th) (2013-2015) Korea National Health and Nutrition Examination Survey.	2017	Nutr Res Pract
Nanney MS, Lytle LA, Farbakhsh K, Moe SG, Linde JA, Gardner JK, Laska MN.	Weight and weight-related behaviors among 2-year college students.	2015	J Am Coll Health
Nansel TR, Lipsky LM, Eisenberg MH, Haynie DL, Liu D, Simons-Morton B.	Greater Food Reward Sensitivity Is Associated with More Frequent Intake of Discretionary Foods in a Nationally Representative Sample of Young Adults.	2016	Front Nutr
Naseer O, Mahmood F, Fazil M, Bilal S, Kulsoom A, Hamid S.	Eating Habits of Adolescent Students	2018	journal of rawalpindi medical college
Nasreddine L, Tamim H, Mailhac A, AlBuhairan FS.	Prevalence and predictors of metabolically healthy obesity in adolescents: findings from the national "Jeeluna" study in Saudi-Arabia.	2018	BMC Pediatr
Nauhria S, Das S, Alsalhanie KM, Goyal A, Gupta BK, Akinboboye O, Ehwarieme O.	Physical activity and dietary patterns: a health risk behavior cluster pattern analysis of students in a Caribbean medical school	2017	Asian Journal of Medical Sciences
Nepal Health Research Council Ramshahpath, Kathmandu	Adolescent Nutrition Survey in Nepal 2014	2016	Government of Nepal
Nezami M, Segovia-Siapco G, Beeson WL, Sabaté J.	Associations between Consumption of Dairy Foods and Anthropometric Indicators of Health in Adolescents.	2016	Nutrients
Nguyen BT, Shuval K, Njike VY, Katz DL.	The Supplemental Nutrition Assistance Program and dietary quality among US adults: findings from a nationally representative survey.	2014	Mayo Clin Proc
Nguyen PH, Huybregts L, Sanghvi TG, Tran LM, Frongillo EA, Menon P, Ruel MT.	Dietary Diversity Predicts the Adequacy of Micronutrient Intake in Pregnant Adolescent Girls and Women in Bangladesh, but Use of the 5-Group Cutoff Poorly Identifies Individuals with Inadequate Intake.	2018	J Nutr
Nicksic NE, Massie AW, Byrd-Williams CE, Kelder SH, Sharma SV, Butte NF, Hoelscher DM.	Dietary Intake, Attitudes toward Healthy Food, and Dental Pain in Low-Income Youth.	2018	JDR Clin Trans Res
Nielsen SJ, Aoki Y, Kit BK, Ogden CL.	More than half of US youth consume seafood and most have blood mercury concentrations below the EPA reference level, 2009-2012.	2015	J Nutr
Nielsen SJ, Herrick KA, Akinbami LJ, Ogden CL.	Nut Consumption Among U.S. Youth, 2009-2012.	2016	NCHS Data Brief
Nielsen SJ, Rossen LM, Harris DM, Odgen CL.	Fruit and vegetable consumption of U.S. Youth, 2009-2010.	2014	NCHS Data Brief
Niven P, Scully M, Morley B, Baur L, Crawford D, Pratt IS, Wakefield M; NaSSDA Study Team.	What factors are associated with frequent unhealthy snack-food consumption among Australian secondary-school students?	2015	Public Health Nutr
Niven P, Scully M, Morley B, Crawford D, Baur LA, Wakefield M; NaSSDA Study Team.	Socio-economic disparities in Australian adolescents' eating behaviours.	2014	Public Health Nutr
Nkosi V, Rathogwa-Takalani F, Voyi K.	The Frequency of Fast Food Consumption in Relation to Wheeze and Asthma Among Adolescents in Gauteng and North West Provinces, South Africa	2020	Int J Environ Res Public Health
Nogueira Bezerra I, de Carvalho Gurgel AO, Bastos Barbosa RG, Bezerra da Silva Junior G.	Dietary Behaviors among Young and Older Adults in Brazil.	2018	J Nutr Health Aging
Nogueira LR, Fontanelli MM, Aguiar BS, Failla MA, Florindo AA, Barrozo LV, Goldbaum M, Cesar CLG, Alves MCGP, Fisberg RM.	Access to Street Markets and Consumption of Fruits and Vegetables by Adolescents Living in SÃ£o Paulo, Brazil.	2018	Int J Environ Res Public Health
Noor S, Dehghan M, Lear SA, Swaminathan S, Ibrahim Q, Rangarajan S, Punthakee Z.	Ultra-processed food consumption by Brazilian adolescents in cafeterias and school meals.	2019	Sci Rep
Noor S, Dehghan M, Lear SA, Swaminathan S, Ibrahim Q, Rangarajan S, Punthakee Z.	Relationship between diet and acculturation among South Asian children living in Canada.	2020	Appetite
Nour M, Sui Z, Grech A, Rangan A, McGeechan K, Allman-Farinelli M.	The fruit and vegetable intake of young Australian adults: a population perspective.	2017	Public Health Nutr
Nurliyana AR, Mohd Nasir MT, Zalilah MS, Rohani A.	Dietary patterns and cognitive ability among 12- to 13 year-old adolescents in Selangor, Malaysia.	2015	Public Health Nutr
Nurwanti E, Hadi H, Chang JS, Chao JC, Paramashanti BA, Gittelsohn J, Bai CH.	Rural-Urban Differences in Dietary Behavior and Obesity: Results of the Riskesdas Study in 10-18-Year-Old Indonesian Children and Adolescents.	2019	Nutrients
Odum M, Housman JM, Williams RD Jr.	Intrapersonal Factors of Male and Female Adolescent Fruit and Vegetable Intake.	2018	Am J Health Behav
Oellingrath IM, Svendsen MV, Brantsaeter AL.	Tracking of eating patterns and overweight - a follow-up study of Norwegian schoolchildren from middle childhood to early adolescence.	2011	Nutr J
Okuda M, Kunitsugu I, Yoshitake N, Sasaki S.	The Relationship between Functional Constipation and Dietary Habits in School-Age Japanese Children.	2019	J Nutr Sci Vitaminol (Tokyo)
Olatona FA, Ogide PI, Abikoye ET, Ilesanmi OT, Nnoaham KE.	Dietary Patterns, Nutritional Knowledge and Status of Adolescents in Lagos, Nigeria.	2020	Preprint
Oldewage-Theron W, Egal A, Moroka T.	Nutrition Knowledge and Dietary Intake of Adolescents in Cofimvaba, Eastern Cape, South Africa	2015	Ecol Food Nutr
Oliveira RR, Peter NB, Muniz LC.	Food consumption according to the level of processing among adolescents from the rural area of a municipality in the south of Brazil	2021	Cien Saude Colet
Oliveira-Campos M, Oliveira MM, Silva SUD, Santos MAS, Barufaldi LA, Oliveira PPV, Andrade SCA, Andreazzi MAR, Moura L, Malta DC, Souza MFM.	Risk and protection factors for chronic noncommunicable diseases in adolescents in Brazilian capitals.	2018	Rev Bras Epidemiol
Olsho LE, Klerman JA, Ritchie L, Wakimoto P, Webb KL, Bartlett S.	Increasing Child Fruit and Vegetable Intake: Findings from the US Department of Agriculture Fresh Fruit and Vegetable Program.	2015	J Acad Nutr Diet
O'Malley Olsen E, Eaton DK, Park S, Brener ND, Blanck HM.	Comparing methods for assessing beverage intake among high school students.	2014	Am J Health Behav
O'Neil CE, Nicklas TA, Fulgoni VL 3rd.	Food Sources of Energy and Nutrients of Public Health Concern and Nutrients to Limit with a Focus on Milk and other Dairy Foods in Children 2 to 18 Years of Age: National Health and Nutrition Examination Survey, 2011â»2014.	2018	Nutrients
Onyiriuka AN, Ibeawuchi AN, Onyiriuka RC.	Assessment of eating habits among adolescent Nigerian urban secondary schoolgirls	2013	Sri Lanka Journal of Child Health
Onyiriuka AN, Umoru DD, Ibeawuchi AN.	Weight status and eating habits of adolescent Nigerian urban secondary school girls	2013	South African Journal of Child Health
Organización Panamericana de la Salud/Organización Mundial de la Salud, OPS/OMS-Bolivia.	Encuesta Global de Salud Escolar (GSHS) - Bolivia 2012	2013	Government of Bolivia
Osadnik K, Osadnik T, Lonnie M, Lejawa M, Reguła R, Fronczek M, Gawlita M, Wądołowska L, Gąsior M, Pawlas N.	Metabolically healthy obese and metabolic syndrome of the lean: the importance of diet quality. Analysis of MAGNETIC cohort	2020	Nutr J
Oyundari Ganbold, Nasantogtokh Erdenebileg, Mandukhai Ganbat.	The Prevalence of Overweight and Obese SchoolGoing Adolescents in Ulaanbaatar and Its Lack of Associated Risk Factors	2019	Cent Asian J Med Sci
Pandey M.	Assessment of Nutritional Status and Dietary Intake of Adolescents Studying in Schools of Kohalpur Municipality, Banke District	2018	Dissertation
Papandreou D, Andreou E, Heraclides A, Rousso I.	Is beverage intake related to overweight and obesity in school children?	2013	Hippokratia
Papanikolaou Y, Fulgoni VL.	Certain Grain Foods Can Be Meaningful Contributors to Nutrient Density in the Diets of U.S. Children and Adolescents: Data from the National Health and Nutrition Examination Survey, 2009-2012.	2017	Nutrients
Papanikolaou Y, Jones JM, Fulgoni VL 3rd.	Several grain dietary patterns are associated with better diet quality and improved shortfall nutrient intakes in US children and adolescents: a study focusing on the 2015-2020 Dietary Guidelines for Americans.	2017	Nutr J
Parad M, Kajale N, Vartak V, Khadilkar AV.	Scholastic Performance, Test Anxiety, Dietary Intakes and their Interrelationship in Urban and Rural Adolescents.	2019	Indian J Pediatr
Park DI, Choi-Kwon S, Han K.	Health behaviors of Korean female nursing students in relation to obesity and osteoporosis	2015	Nurs Outlook
Park MH, Hwang EH.	Effects of family affluence on the health behaviors of Korean adolescents.	2017	Jpn J Nurs Sci
Park S, Blanck HM, Sherry B, Brener N, O'Toole T.	Factors associated with sugar-sweetened beverage intake among United States high school students.	2012	J Nutr
Park S, Rim SJ, Lee JH.	Associations between dietary behaviours and perceived physical and mental health status among Korean adolescents.	2018	Nutr Diet
Parks CA, Blaser C, Smith TM, Calloway EE, Oh AY, Dwyer LA, Liu B, Nebeling LC, Yaroch AL.	Correlates of fruit and vegetable intake among parents and adolescents: findings from the Family Life, Activity, Sun, Health, and Eating (FLASHE) study.	2018	Public Health Nutr
Partearroyo T, Samaniego-Vaesken ML, Ruiz E, Aranceta-Bartrina J, Gil Á, González-Gross M, Ortega RM, Serra-Majem L, Varela-Moreiras G.	Current Food Consumption amongst the Spanish ANIBES Study Population	2019	Nutrients
Partridge SR, McGeechan K, Bauman A, Phongsavan P, Allman-Farinelli M.	Improved eating behaviours mediate weight gain prevention of young adults: moderation and mediation results of a randomised controlled trial of TXT2BFiT, mHealth program.	2016	Int J Behav Nutr Phys Act
Payab M, Kelishadi R, Qorbani M, Motlagh ME, Ranjbar SH, Ardalan G, Zahedi H, Chinian M, Asayesh H, Larijani B, Heshmat R.	Association of junk food consumption with high blood pressure and obesity in Iranian children and adolescents: the CASPIAN-IV Study.	2015	J Pediatr (Rio J)
Peel Public Health	Student Health Survey 2011: Measuring the Health of Peel's Youth	2013	Study Report
Pelletier JE, Graham DJ, Laska MN.	Social norms and dietary behaviors among young adults.	2014	Am J Health Behav
Peltzer K, Pengpid S.	Health Risk Behaviour among In-School Adolescents in the Philippines: Trends between 2003, 2007 and 2011, A Cross-Sectional Study.	2015	Int J Environ Res Public Health
Peltzer K, Pengpid S.	Lifestyle and mental health among school-going adolescents in Namibia	2017	Journal of Psychology in Africa
Peltzer K, Pengpid S.	Correlates of healthy fruit and vegetable diet in students in low,middle and high income countries	2015	Int J Public Health
Peltzer K, Tepirou C, Pengpid S.	Prevalence and correlates of perceived teeth health status and oral health behavior among school-going adolescents in Cambodia	2016	Nagoya J Med Sci.
Pengpid P, Peltzer K.	Trends of alcohol use, dietary behaviour, interpersonal violence, mental health, oral and hand hygiene behaviour among adolescents in Lebanon: cross-sectional national school surveys from 2005, 2011 and 2017	2020	Int J Environ Res Public Health
Pengpid S, Peltzer K.	Behavioral Risk Factors Of Non-Communicable Diseases Among A Nationally Representative Sample Of School-Going Adolescents In Indonesia.	2019	Int J Gen Med
Pengpid S, Peltzer K.	Prevalence and socio-behavioral factors associated with sugar-sweetened beverages consumption among 15 years and older persons in South Africa.	2019	Diabetes Metab Syndr Obes
Pengpid S, Peltzer K.	Overweight or obesity and related lifestyle and psychosocial factors among adolescents in Brunei Darussalam.	2018	Int J Adolesc Med Health
Pengpid S, Peltzer K.	Overweight, obesity, and associated factors among 13-15 years old students in the Association of Southeast Asian Nations member countries, 2007-2014.	2016	Southeast Asian J Trop Med Public Health
Pengpid S, Peltzer K.	Overweight and Obesity and Associated Factors among School-Aged Adolescents in Six Pacific Island Countries in Oceania.	2015	Int J Environ Res Public Health
Pengpid S, Peltzer K.	Parental Involvement, Health Behaviors and Mental Health among School-going Adolescents in Six Asian Countries	2016	ASR: CMU Journal of Social Sciences and Humanities
Pengpid S, Peltzer K.	Childhood overweight and social correlates among school-going adolescents in Dominica and Jamaica	2014	African Journal for Physical Activity and Health Sciences
Pengpid S, Peltzer K.	Parental involvement, health behaviour and mental health among school-going adolescents in seven Pacific Island countries	2018	Journal of Human Behavior in the Social Environment,
Pérez-Rodrigo C, Gil Á, González-Gross M, Ortega RM, Serra-Majem L, Varela-Moreiras G, Aranceta-Bartrina J.	Clustering of Dietary Patterns, Lifestyles, and Overweight among Spanish Children and Adolescents in the ANIBES Study.	2015	Nutrients
Perkins JM, Perkins HW, Craig DW.	Misperceived norms and personal sugar-sweetened beverage consumption and fruit and vegetable intake among students in the United States.	2018	Appetite
Petrova MM, Pronina EA, Yaganova SS, Anonen PY, Demakova MY	Investigation of sugarsweetened beverages consumption in students of Krasnoyarsk State Medical University named after V.F. Voino-Yasenetsky.	2017	Vopr Pitan
Piryani S, Baral KP, Pradhan B, Poudyal AK, Piryani RM.	Overweight and its associated risk factors among urban school adolescents in Nepal: a cross-sectional study.	2016	BMJ Open
Popescu-Spineni D, David-Rus R, Carniciu S, Eclemea I, Munteanu AM.	Westernization versus Mediterraneanisation in the diet of teenagers from Bucharest.	2018	Proc Rom Acad
Poulain T, Spielau U, Vogel M, Körner A, Kiess W	CoCu: A new short questionnaire to evaluate diet composition and culture of eating in children and adolescents.	2019	Clin Nutr
Poulsen MN, Bailey-Davis L, Pollak J, Hirsch AG, Schwartz BS	Household Food Insecurity and Home Food Availability in Relation to Youth Diet, Body Mass Index, and Adiposity.	2019	J Acad Nutr Diet
Pourrostami K, Heshmat R, Hemati Z, Heidari-Beni M, Qorbani M, Motlagh ME, Raeisi A, Shafiee G, Ziaodini H, Beshtar S, Taheri M, Mahdavi-Gorabi A, Aminaei T, Kelishadi R	Association of fruit and vegetable intake with meal skipping in children and adolescents: the CASPIAN-V study.	2019	Eat Weight Disord
Quehl R, Haines J, Lewis SP, Buchholz AC	Food and Mood: Diet Quality is Inversely Associated with Depressive Symptoms in Female University Students.	2017	Can J Diet Pract Res
Radford A, Langkamp-Henken B, Hughes C, Christman MC, Jonnalagadda S, Boileau TW, Thielecke F, Dahl WJ	Whole-grain intake in middle school students achieves dietary guidelines for Americans and MyPlate recommendations when provided as commercially available foods: a randomized trial.	2014	J Acad Nutr Diet
Ramírez-Vélez R, González-Ruíz K, Correa-Bautista JE, Meneses-Echávez JF, Martínez-Torres J	Demographic and socioeconomic differences in consumption of sugar-sweetened beverages among Colombian children and adolescents.	2015	Nutr Hosp
Ramos P, Brooks F, García-Moya I, Rivera F, Moreno C.	Eating habits and physical activity in dieter and non-dieter youth: A gender analysis of English and Spanish adolescents	2013	The Social Science Journal
Ranjana S, Mahomoodally FM, Ramasawmy D.	Is Healthy Eating Behaviour Common Among School Adolescents in Mauritius?	2013	Current Research in Nutrition and Food Science Journal
Rasmussen M, Pedersen TP, Johnsen NF, Krølner RF, Holstein BE	Persistent social inequality in low intake of vegetables among adolescents, 2002-2014.	2018	Public Health Nutr
Rathi N, Riddell L, Worsley A	Food consumption patterns of adolescents aged 14-16Â years in Kolkata, India.	2017	Nutr J
Ratner R, Hernández P, Martel J, Atalah E.	Calidad de la alimentación y estado nutricional en estudiantes universitarios de 11 regiones de Chile.	2012	Revista médica de Chile
Rauber F, Louzada MLDC, Martinez Steele E, Rezende LFM, Millett C, Monteiro CA, Levy RB	Ultra-processed foods and excessive free sugar intake in the UK: a nationally representative cross-sectional study.	2019	BMJ Open
Rebolledo N, Reyes M, Corvalán C, Popkin BM, Smith Taillie L	Dietary Intake by Food Source and Eating Location in Low- and Middle-Income Chilean Preschool Children and Adolescents from Southeast Santiago.	2019	Nutrients
Reed M, Dancy B, Holm K, Wilbur J, Fogg L	Eating behaviors among early adolescent African American girls and their mothers.	2013	J Sch Nurs
Reicks M, Jonnalagadda S, Albertson AM, Joshi N	Total dietary fiber intakes in the US population are related to whole grain consumption: results from the National Health and Nutrition Examination Survey 2009 to 2010.	2014	Nutr Res
Rezali FW, Chin YS, Mohd Shariff Z, Mohd Yusof BN, Sanker K, Woon FC	Evaluation of diet quality and its associated factors among adolescents in Kuala Lumpur, Malaysia.	2015	Nutr Res Pract
Richmond Aryeetey, Anna Lartey, Grace S. Marquis, Helena Nti, Esi Colecraft, Patricia Brown.	Prevalence and predictors of overweight and obesity among school-aged children in urban Ghana	2017	BMC Obes
Ridoutt B, Baird D, Bastiaans K, Hendrie G, Riley M, Sanguansri P, Syrette J, Noakes M.	Changes in Food Intake in Australia: Comparing the 1995 and 2011 National Nutrition Survey Results Disaggregated into Basic Foods	2016	Foods
Roba AC, Gabriel-Micheal K, Zello GA, Jaffe J, Whiting SJ, Henry CJ	A low pulse food intake may contribute to the poor nutritional status and low dietary intakes of adolescent girls in rural southern Ethiopia.	2015	Ecol Food Nutr
Rodrigues TH, Lima MJR, Guiné RPF, Teixeira de Lemos E.	Evaluation of Eating Habits among Portuguese University Students: A Preliminary Study	2013	World Academy of Science, Engineering and Technology
Rodríguez LA, Mundo‐Rosas V, Méndez‐Gómez‐Humarán I, Pérez‐Escamilla R, Shamah‐Levy T.	Dietary quality and household food insecurity among Mexican children and adolescents	2012	Matern Child Nutr
Ronca DB, Blume CA, Cureau FV, Camey SA, Leotti VB, Drehmer M, Schaan BD, de Carvalho KMB	Diet quality index for Brazilian adolescents: the ERICA study.	2019	Eur J Nutr
Rosário R, Santos R, Lopes L, Agostinis-Sobrinho C, Moreira C, Mota J, Póvoas S, Oliveira A, Padrão P, Moreira P, Abreu S	Fruit, vegetable consumption and blood pressure in healthy adolescents: A longitudinal analysis from the LabMed study.	2018	Nutr Metab Cardiovasc Dis
Rosinger A, Herrick K, Gahche J, Park S	Sugar-sweetened Beverage Consumption Among U.S. Adults, 2011-2014.	2017	NCHS Data Brief
Rosinger A, Herrick K, Gahche J, Park S	Sugar-sweetened Beverage Consumption Among U.S. Youth, 2011-2014.	2017	NCHS Data Brief
Rosinger AY, Bethancourt H, Francis LA	Association of Caloric Intake From Sugar-Sweetened Beverages With Water Intake Among US Children and Young Adults in the 2011-2016 National Health and Nutrition Examination Survey.	2019	JAMA Pediatr
Rossen LM, Kobernik EK	Food insecurity and dietary intake among US youth, 2007-2010.	2016	Pediatr Obes
Rostami H, Khayyatzadeh SS, Tavakoli H, Bagherniya M, Mirmousavi SJ, Farahmand SK, Tayefi M, Ferns GA, Ghayour-Mobarhan M	The relationship between adherence to a Dietary Approach to Stop Hypertension (DASH) dietary pattern and insomnia.	2019	BMC Psychiatry
Rouche M, de Clercq B, Lebacq T, Dierckens M, Moreau N, Desbouys L, Godin I, Castetbon K	Socioeconomic Disparities in Diet Vary According to Migration Status among Adolescents in Belgium.	2019	Nutrients
Rouf AS, Sui Z, Rangan A, Grech A, Allman-Farinelli M	Low calcium intakes among Australian adolescents and young adults are associated with higher consumption of discretionary foods and beverages.	2018	Nutrition
Roy R, Hebden L, Rangan A, Allman-Farinelli M	The development, application, and validation of a Healthy eating index for Australian Adults (HEIFA-2013).	2016	Nutrition
Ruggiero E, Bonaccio M, Di Castelnuovo A, Bonanni A, Costanzo S, Persichillo M, Bracone F, Cerletti C, Donati MB, de Gaetano G, Iacoviello L; INHES Study Investigators	Consumption of whole grain food and its determinants in a general Italian population: Results from the INHES study.	2019	Nutr Metab Cardiovasc Dis
Ruiz E, Ávila JM, Valero T, del Pozo S, Rodriguez P, Aranceta-Bartrina J, Gil Á, González-Gross M, Ortega RM, Serra-Majem L, Varela-Moreiras G	Energy Intake, Profile, and Dietary Sources in the Spanish Population: Findings of the ANIBES Study.	2015	Nutrients
Ruiz E, Ávila JM, Valero T, Rodriguez P, Varela-Moreiras G	Breakfast Consumption in Spain: Patterns, Nutrient Intake and Quality. Findings from the ANIBES Study, a Study from the International Breakfast Research Initiative.	2018	Nutrients
Ruiz-Roso MB, Padilha PdC, Mantilla-Escalante DC, Ulloa N, Brun P, Acevedo-Correa D, Ferreira Peres WA, Martorell M, Aires MT, Cardoso LdO, Carrasco-Marín F, Paternina K.	Covid-19 Confinement and Changes of Adolescent’s Dietary Trends in Italy, Spain, Chile, Colombia and Brazil	2020	Nutrients
Safiri S, Kelishadi R, Qorbani M, Lotfi R, Djalalinia S, Salehifar D, Motlagh ME, Ardalan G, Mansourian M, Asayesh H, Heshmat R.	Association of dietary behaviors with physical activity in a nationally representative sample of children and adolescents: The CASPIAN- IV study	2016	International Journal of Pediatrics
Salameh P, Jomaa L, Issa C, Farhat G, Salamé J, Zeidan N, Baldi I; Lebanese National Conference for Health in University Research Group	Assessment of Dietary Intake Patterns and Their Correlates among University Students in Lebanon.	2014	Front Public Health
Samaniego-Vaesken ML, Partearroyo T, Ruiz E, Aranceta-Bartrina J, Gil Á, González-Gross M, Ortega RM, Serra-Majem L, Varela-Moreiras G	The Influence of Place of Residence, Gender and Age Influence on Food Group Choices in the Spanish Population: Findings from the ANIBES Study.	2018	Nutrients
Sampasa-Kanyinga H, Chaput JP	Consumption of sugar-sweetened beverages and energy drinks and adherence to physical activity and screen time recommendations among adolescents.	2016	Int J Adolesc Med Health
Sampasa-Kanyinga H, Hamilton HA, Chaput JP	Sleep duration and consumption of sugar-sweetened beverages and energy drinks among adolescents.	2018	Nutrition
Sanjeevi N, Lipsky LM, Nansel TR, Haynie D, Liu A, Simons-Morton B	Stronger State School Nutrition Laws Are Associated With Healthier Eating Behaviors and Optimal Weight Status in US Adolescents.	2020	Am J Health Promot
Saxe-Custack A, LaChance J, Hanna-Attisha M, Ceja T	Fruit and Vegetable Prescriptions for Pediatric Patients Living in Flint, Michigan: A Cross-Sectional Study of Food Security and Dietary Patterns at Baseline.	2019	Nutrients
Sedaghat F, Naja F, Darand M, Beyzai B, Rashidkhani B	Adherence to a Mediterranean dietary pattern and overweight and obesity among female adolescents in Iran.	2017	Int J Adolesc Med Health
Setayeshgar S, Ekwaru JP, Maximova K, Majumdar SR, Storey KE, McGavock J, Veugelers PJ	Dietary intake and prospective changes in cardiometabolic risk factors in children and youth.	2017	Appl Physiol Nutr Metab
Shaban L, Alkazemi D.	Trends in Fast-food Consumption among Kuwaiti Youth	2019	Int J Prev Med
Shaikh NI, Frediani JK, Ramakrishnan U, Patil SS, Yount KM, Martorell R, Narayan KV, Cunningham SA	Development and evaluation of a Nutrition Transition-FFQ for adolescents in South India.	2017	Public Health Nutr
Shakoor H, Khan S, Samiullah M, Zeb F, Iqbal U, Khattak FH.	Nutritional status and dietary intake of border female students of the University of Agriculture, Peshawar, Pakistan.	2019	KMUJ
Shareck M, Benmarhnia T, Berger N, Smith NR, Lewis D, Cummins S	Does the neighborhood food environment contribute to ethnic inequalities in fast-food intake? findings from the ORiEL study.	2019	Prev Med Rep
Shareck M, Lewis D, Smith NR, Clary C, Cummins S	Associations between home and school neighbourhood food environments and adolescents' fast-food and sugar-sweetened beverage intakes: findings from the Olympic Regeneration in East London (ORiEL) Study.	2018	Public Health Nutr
Sharma B, Chavez RC, Nam EW.	Prevalence and correlates of insufficient physical activity in school adolescents in Peru.	2018	Rev Saude Publica
Shih YH, Chang HY, Wu HC, Stanaway FF, Pan WH.	High sugar-sweetened beverage intake frequency is associated with smoking, irregular meal intake and higher serum uric acid in Taiwanese adolescents	2020	J Nutr Sci
Shin S, Kim SH, Joung H, Park MJ.	Milk-cereal and whole-grain dietary patterns protect against low bone mineral density among male adolescents and young adults.	2017	Eur J Clin Nutr
Shrestha I, Nagarkoti S, Bhandari S.	Dietary Pattern and Nutritional Status of School Going Adolescents in Public Schools of Kathmandu Valley, Nepal	2018	International Journal of Scientific Engineering and Research
Silva DA, Silva RJ.	Association between physical activity level and consumption of fruit and vegetables among adolescents in northeast Brazil.	2015	Rev Paul Pediatr
Silva FM, Smith-Menezes A, Duarte Mde F.	Consumption of fruits and vegetables associated with other risk behaviors among adolescents in Northeast Brazil.	2016	Rev Paul Pediatr
Silva JB, Elias BC, Mais LA, Warkentin S, Konstantyner T, Oliveira FLC.	FACTORS ASSOCIATED WITH INADEQUATE MILK CONSUMPTION AMONG ADOLESCENTS: NATIONAL SCHOOL HEALTH SURVEY - PENSE 2012.	2020	Rev Paul Pediatr
Silva LESD, Claro RM.	Time trends in the consumption of fruits and vegetables among adults in Brazilian state capitals and the Federal District, 2008-2016.	2019	Cad Saude Publica
Silva RMA, Andrade ACS, Caiaffa WT, Medeiros DS, Bezerra VM.	National Adolescent School-based Health Survey - PeNSE 2015: Sedentary behavior and its correlates	2020	PLoS One
Sim E, Sohn W, Choi ES, Noh H.	Sugar-sweetened beverage consumption frequency in Korean adolescents: based on the 2015 Youth Risk Behavior Web-Based Survey.	2019	Int Dent J
Simons M, Chinapaw MJ, Brug J, Seidell J, de Vet E.	Associations between active video gaming and other energy-balance related behaviours in adolescents: a 24-hour recall diary study.	2015	Int J Behav Nutr Phys Act
Simuli Beatrice Musee	Determinants of improved water supply and their influence on dietary intake, nutritional status, and morbidity rates of pupils aged 6-13 years in Yatta Sub County, Kenya	2018	Dissertation
Singh JK, Acharya D, Gautam S, Adhikari M, Park JH, Yoo SJ, Lee K.	Socio-Demographic and Diet-Related Factors Associated with Insufficient Fruit and Vegetable Consumption among Adolescent Girls in Rural Communities of Southern Nepal.	2019	Int J Environ Res Public Health
Skårdal M, Western IM, Ask AM, Overby NC.	Socioeconomic differences in selected dietary habits among Norwegian 13-14 year-olds: a cross-sectional study.	2014	Food Nutr Res
Skeie G, Sandvær V, Grimnes G.	Intake of Sugar-Sweetened Beverages in Adolescents from Troms, Norway-The TromsÃ¸ Study: Fit Futures.	2019	Nutrients
Slining MM, Mathias KC, Popkin BM.	Trends in food and beverage sources among US children and adolescents: 1989-2010.	2013	J Acad Nutr Diet
Sliwa SA, Miller GF, Brener ND, Park S, Merlo CL.	District Policies and Practices Vary in Their Association With Adolescents' Consumption of Milk and 100% Fruit Juice.	2017	J Adolesc Health
Smit CR, de Leeuw RNH, Bevelander KE, Burk WJ, Buijs L, van Woudenberg TJ, Buijzen M.	An integrated model of fruit, vegetable, and water intake in young adolescents.	2018	Health Psychol
Smith TM, Calloway EE, Pinard CA, Hennessy E, Oh AY, Nebeling LC, Yaroch AL.	Using Secondary 24-Hour Dietary Recall Data to Estimate Daily Dietary Factor Intake From the FLASHE Study Dietary Screener.	2017	Am J Prev Med
Sok S, Pal K, Tuot S, Yi R, Chhoun P, Yi S.	Health Behaviors among Male and Female University Students in Cambodia: A Cross-Sectional Survey	2020	Journal of Environmental and Public Health
Sokolowski CM, Higgins S, Vishwanathan M, Evans EM.	The relationship between animal and plant protein intake and overall diet quality in young adults.	2019	Clin Nutr
Soriano E, Cala VC.	Comparison of dietary habits among Romanian, Moroccan and Spanish adolescents in southern Spain: Cross-cultural and gender differences	2014	Procedia - Social and Behavioral Sciences
Sousa BC, Medeiros DS, Curvelo MHDS, Silva EKPD, Teixeira CSS, Bezerra VM, Souzas R, Leite ÃJM.	Eating behavior of quilombola and non-quilombola adolescents from the rural area of the semiarid region of the state of Bahia, Brazil.	2019	Cien Saude Colet
Souza Ade M, Barufaldi LA, Abreu Gde A, Giannini DT, de Oliveira CL, dos Santos MM, Leal VS, Vasconcelos Fde A.	ERICA: intake of macro and micronutrients of Brazilian adolescents.	2016	Rev Saude Publica
Sprake EF, Russell JM, Cecil JE, Cooper RJ, Grabowski P, Pourshahidi LK, Barker ME.	Dietary patterns of university students in the UK: a cross-sectional study.	2018	Nutr J
Ssewanyana D, Abubakar A, Newton CRJC, Otiende M, Mochamah G, Nyundo C, Walumbe D, Nyutu G, Amadi D, Doyle AM, Ross DA, Nyaguara A, Williams TN, Bauni E.	Clustering of health risk behaviors among adolescents in Kilifi, Kenya, a rural Sub-Saharan African setting	2020	PLoS One
St George SM, Van Horn ML, Lawman HG, Wilson DK.	Reliability of 24-Hour Dietary Recalls as a Measure of Diet in African-American Youth.	2016	J Acad Nutr Diet
Stefańska E, Falkowska A, Ostrowska L.	Selected nutritional habits children and teenagers aged 10-15 years.	2012	Rocz Panstw Zakl Hig
Straker LM, Howie EK, Smith KL, Fenner AA, Kerr DA, Olds TS, Abbott RA, Smith AJ.	The impact of Curtin University's activity, food and attitudes program on physical activity, sedentary time and fruit, vegetable and junk food consumption among overweight and obese adolescents: a waitlist controlled trial.	2014	J Nutr
Subedi S, Yadav DK.	Food Consumption Practice and Nutritional Status of Adolescent Girls from Urban areas of Pokhara, Nepal	2018	J Health Allied Sciences
Suggs LS, Della Bella S, Marques-Vidal P.	Low adherence of Swiss children to national dietary guidelines	2016	Prev Med Rep
Sun C, Wang H, Wang D, Chen Y, Zhao Y, Xia W.	Using an FFQ to assess intakes of dietary flavonols and flavones among female adolescents in the Suihua area of northern China.	2015	Public Health Nutr
Svastisalee C, Pagh Pedersen T, Schipperijn J, JÃ¸rgensen SE, Holstein BE, KrÃ¸lner R.	Fast-food intake and perceived and objective measures of the local fast-food environment in adolescents.	2016	Public Health Nutr
Szczepańska E, Szeja N, Szymkiewicz A, Kowalska A, Lenard B, Bulwicka A.	Eating behaviours of middle- and secondary-school pupils from the upper Silesian region in Poland.	2014	Rocz Panstw Zakl Hig
Szypowska A, Jeziorek M, Regulska-Ilow B.	Assessment of eating and lifestyle habits among Polish cosmetology and physiotherapy students	2020	Rocz Panstw Zakl Hig
Taher AK, Evans N, Evans CE.	The cross-sectional relationships between consumption of takeaway food, eating meals outside the home and diet quality in British adolescents.	2019	Public Health Nutr
Taklual W, Baye S, Mekie M, Andualem T.	Double Burden of Malnutrition among Female Adolescent Students in Bahir Dar City, Amhara, Ethiopia	2020	Biomed Res Int
Talaie-Zanjani A, Faraji F, Rafie M, Mohammadbeigi A.	A comparative study of nutritional status and foodstuffs in adolescent girls in iran.	2014	Ann Med Health Sci Res
Talat MA, El Shahat E.	Prevalence of overweight and obesity among preparatory school adolescents in Urban Sharkia Governorate, Egypt	2016	Egyptian Pediatric Association Gazette
Tam CH, Wang Y, Lee HM, Luk AO, Tong PC, Chan MH, Ozaki R, Kong AP, So WY, Chan JC, Ma RC.	Early gene-diet interaction between glucokinase regulatory protein (GCKR) polymorphism, vegetable and fish intakes in modulating triglyceride levels in healthy adolescents.	2015	Nutr Metab Cardiovasc Dis
Tambalis KD, Panagiotakos DB, Psarra G, Sidossis LS.	Breakfast skipping in Greek schoolchildren connected to an unhealthy lifestyle profile. Results from the National Action for Children's Health program.	2019	Nutr Diet
Tambalis KD, Panagiotakos DB, Psarra G, Sidossis LS.	Insufficient Sleep Duration Is Associated With Dietary Habits, Screen Time, and Obesity in Children.	2018	J Clin Sleep Med
Tambalis KD, Panagiotakos DB, Psarra G, Sidossis LS.	Association between fast-food consumption and lifestyle characteristics in Greek children and adolescents; results from the EYZHN (National Action for Children's Health) programme.	2018	Public Health Nutr
Tanaka M, Hashimoto K.	Impact of consuming green and yellow vegetables on the depressive symptoms of junior and senior high school students in Japan.	2019	PLoS One
Tarazona-Meza CE, Hanson C, Pollard SL, Romero Rivero KM, Galvez Davila RM, Talegawkar S, Rojas C, Rice JL, Checkley W, Hansel NN.	Dietary patterns and asthma among Peruvian children and adolescents	2020	BMC Pulmonary Medicine
Tariku A, Gonete KA, Bikes GA, Alemu K, Belew AK, Wassie MM, Ayele TA, Gebeye E, Abebe Z, Gete AA, Yesuf ME, Kebede Y, Gelagay AA, Muchie KF.	Household food insecurity predisposes to undiversified diet in northwest Ethiopia: finding from the baseline survey of nutrition project, 2016.	2019	BMC Research Notes
Tarro L, Llauradó E, Aceves-Martins M, Moriña D, Papell-Garcia I, Arola L, Giralt M, Solà R.	Impact of a youth-led social marketing intervention run by adolescents to encourage healthy lifestyles among younger school peers (EYTO-Kids project): a parallel-cluster randomised controlled pilot study.	2019	J Epidemiol Community Health
Taru Manyanga, Hesham El-Sayed, David Teye Doku, Jason R Randall.	The prevalence of underweight, overweight, obesity and associated risk factors among school-going adolescents in seven African countries	2014	BMC Public Health
Tavares LF, Castro IR, Levy RB, Cardoso LO, Passos MD, Brito Fdos S.	Relative validity of dietary indicators from the Brazilian National School-Based Health Survey among adolescents in Rio de Janeiro, Brazil.	2014	Cad Saude Publica
Tawfik EH, Farag S.	Relationships between health risk behaviors and protective factors among adolescent school students by adopting the Structural Equation Model	2017	Egyptian Nursing Journal
Teleman AA, de Waure C, Soffiani V, Poscia A, Di Pietro ML.	Nutritional habits in Italian university students.	2015	Ann Ist Super Sanita
Tengia-Kessy A, Killenga JN.	Prevalence of excess body weight and associated factors among secondary school adolescent girls in northern Tanzania: a cross-sectional study	2020	Pan Afr Med J
Terry AL, Herrick KA, Afful J, Ahluwalia N.	Seafood Consumption in the United States, 2013-2016.	2018	NCHS Data Brief
Terry-McElrath YM, O'Malley PM, Johnston LD.	Energy drinks, soft drinks, and substance use among United States secondary school students.	2014	J Addict Med
Tester JM, Leung CW, Leak TM, Laraia BA.	Recent Uptrend in Whole-Grain Intake Is Absent for Low-Income Adolescents, National Health and Nutrition Examination Survey, 2005-2012.	2017	Prev Chronic Dis
Tetens I, Biltoft-Jensen A, Hermansen K, Krogholm KS, MÃ¸lgaard C, Nyvad B, Rasmussen M, Sabinsky M, Toft U, Wistoft K.	Improvement of Danish children and adolescents' food and meal habits.	2019	Ugeskr Laeger
Thabit MF, Mohammed HT.	Health-related behaviors of a sample of Iraqi adolescents.	2012	Journal of Techniques
Thorne-Lyman AL, Shaikh S, Mehra S, Wu LSF, Ali H, Alland K, Schultze KJ, Mitra M, Hur J, Christian P, Labrique AB, West KP Jr.	Dietary patterns of >30,000 adolescents 9-15 years of age in rural Bangladesh.	2019	Ann N Y Acad Sci
Todendi PF, Martínez JA, Reuter CP, Matos WL, Franke SIR, Razquin C, Milagro FI, Kahl VFS, Fiegenbaum M, Valim ARM.	Biochemical profile, eating habits, and telomere length among Brazilian children and adolescents.	2020	Nutrition
Torres-Costoso A, López-Muñoz P, Ferri-Morales A, Bravo-Morales E, Martínez-Vizcaíno V, Garrido-Miguel M.	Body Mass Index, Lean Mass, and Body Fat Percentage as Mediators of the Relationship between Milk Consumption and Bone Health in Young Adults.	2019	Nutrients
Trichterborn J, Drossard C, Kersting M, Harzer G, Kunz C.	The potential impact of nutrient profiles on dairy-related energy and nutrient intake in German children and adolescents.	2012	Eur J Clin Nutr
Trude AC, Kharmats AY, Hurley KM, Anderson Steeves E, Talegawkar SA, Gittelsohn J.	Household, psychosocial, and individual-level factors associated with fruit, vegetable, and fiber intake among low-income urban African American youth.	2016	BMC Public Health
Trude ACB, Surkan PJ, Cheskin LJ, Gittelsohn J.	A multilevel, multicomponent childhood obesity prevention group-randomized controlled trial improves healthier food purchasing and reduces sweet-snack consumption among low-income African-American youth.	2018	Nutr J
Tupai-Firestone R, Cheng S, Kaholokula J, Borman B, Ellison-Loschmann L.	Investigating differences in dietary patterns among a small cross-sectional study of young and old Pacific peoples in NZ using exploratory factor analysis: a feasibility study.	2019	BMJ Open
Uddin R, Lee EY, Khan SR, Tremblay MS, Khan A.	Clustering of lifestyle risk factors for non-communicable diseases in 304,779 adolescents from 89 countries: A global perspective.	2020	Prev Med
USAID, SPRING.	Endline Nutrition Survey in the Kyrgyz Republic - Analytical Report	2018	USAID report
Utter J, Denny S, Dyson B.	School gardens and adolescent nutrition and BMI: Results from a national, multilevel study.	2016	Prev Med
Utter J, Denny S, Lucassen M, Dyson B.	Adolescent Cooking Abilities and Behaviors: Associations With Nutrition and Emotional Well-Being.	2016	J Nutr Educ Behav
Valen EL, Engeset D, Øverby NC, Hillesund ER.	StudentKost: a cross-sectional study assessing college students' diets: reason for concern?	2020	J Nutr Sci
Van den Berg VL, Seheri L, Raubenheimer J.	Body mass index of 16-year olds in urban Maseru, Lesotho.	2014	Afr J Prim Health Care Fam Med.
van der Gaag E, Brekhoff L.	Effect of Food and Vitamin D Supplements on the Serum 25(OH)Dâ‚ƒ Concentration in Children during Winter Months.	2014	Foods
Van Lippevelde W, Vervoort L, Vangeel J, Goossens L.	Can Parenting Practices Moderate the Relationship between Reward Sensitivity and Adolescents' Consumption of Snacks and Sugar-Sweetened Beverages?	2020	Nutrients
Van Rossum CTM, Fransen HP, Verkaik-Kloosterman J, Buurma-Rethans EJM, Ocké MC.	Dutch National Food Consumption Survey 2007-2010 - Diet of children and adults aged 7 to 69 years	2011	Government of the Netherlands
Vancampfort D, Van Damme T, Firth J, Smith L, Stubbs B, Rosenbaum S, Hallgren M, Hagemann N, Koyanagi A.	Correlates of physical activity among 142,118 adolescents aged 12–15 years from 48 low- and middle-income countries	2019	Prev Med
Vanderlee L, Hobin EP, White CM, Hammond D.	Grocery Shopping, Dinner Preparation, and Dietary Habits among Adolescents and Young Adults in Canada.	2018	Can J Diet Pract Res
Vanderlee L, Manske S, Murnaghan D, Hanning R, Hammond D.	Sugar-sweetened beverage consumption among a subset of Canadian youth.	2014	J Sch Health
Vandevijvere S, De Ridder K, Fiolet T, Bel S, Tafforeau J.	Consumption of ultra-processed food products and diet quality among children, adolescents and adults in Belgium.	2019	Eur J Nutr
Vasudevan V, Vang P, Fernandez-Baca D.	An exploration of healthy eating and physical activity habits of Hmong high-school students by disability status: A pilot study.	2019	Disabil Health J
Veatupu L, Puloka V, Smith M, McKerchar C, Signal L.	Me’akai in Tonga: Exploring the Nature and Context of the Food Tongan Children Eat in Ha’apai Using Wearable Cameras	2014	Int J Environ Res Public Health
Velazquez CE, Black JL, Billette JM, Ahmadi N, Chapman GE.	A Comparison of Dietary Practices at or En Route to School between Elementary and Secondary School Students in Vancouver, Canada.	2015	J Acad Nutr Diet
Vella SA, Cliff DP, Okely AD, Scully ML, Morley BC.	Associations between sports participation, adiposity and obesity-related health behaviors in Australian adolescents.	2013	Int J Behav Nutr Phys Act
Vella SA, Gardner LA, Kemp B, Schweickle MJ, Cliff DP.	Sports Participation, Health Behaviours, and Body Fat during Childhood and Early Adolescence: A Multiple Mediation.	2019	J Sci Med Sport
Ventura Barbosa Gonçalves H, Canella DS, Bandoni DH.	Temporal variation in food consumption of Brazilian adolescents (2009-2015)	2020	PLoS One
Vera V, Crovetto M, Valladares M, Oñate G, Fernández M, Espinoza V, Mena F, Aguero SD.	Consumo de frutas, verduras y legumbres en universitarios chilenos.	2019	Revista chilena de nutrición
Vereecken C, Pedersen TP, Ojala K, Krølner R, Dzielska A, Ahluwalia N, Giacchi M, Kelly C.	Fruit and vegetable consumption trends among adolescents from 2002 to 2010 in 33 countries.	2015	Eur J Public Health
Victo ER, Ferrari G, Matsudo VKR, Pires CAM, Araújo TL, Katzmarzyk PT, Solé D.	Nutritional status, physical activity, sedentary behavior, diet, and lifestyle in childhood: An analysis of respiratory diseases in adolescence.	2020	Rev Paul Pediatr
Victor Z, Monica T, and Aculina Z.	Food Consumption Frequency at Students from Rural Areas from Moldova Republic	2015	Acta Marisiensis - Seria Medica
Vierci GE, Ferro EA.	Total antioxidant capacity associated to the intake of fruits and vegetables in young adults from Asuncion, Paraguay.	2019	Nutr Hosp
Vikraman S, Fryar CD, Ogden CL.	Caloric Intake From Fast Food Among Children and Adolescents in the United States, 2011-2012.	2015	NCHS Data Brief
Vilela S, Muresan I, Correia D, Severo M, Lopes C.	The role of socio-economic factors in food consumption of Portuguese children and adolescents: results from the National Food, Nutrition and Physical Activity Survey 2015–2016	2020	Br J Nutr
Vilija M, Romualdas M.	Unhealthy food in relation to posttraumatic stress symptoms among adolescents.	2014	Appetite
Viljakainen HT, Figueiredo RAO, Rounge TB, Weiderpass E.	Picky eating - A risk factor for underweight in Finnish preadolescents.	2019	Appetite
Vincent S, Jopling M.	The health and well-being of children and young people who are looked after: Findings from a face-to-face survey in Glasgow.	2018	Health Soc Care Community
Voračová J, Badura P, Hamrik Z, Holubčíková J, Sigmund E.	Unhealthy eating habits and participation in organized leisure-time activities in Czech adolescents.	2018	Eur J Pediatr
Voračová J, Sigmund E, Sigmundová D, Kalman M.	Family Affluence and the Eating Habits of 11- to 15-Year-Old Czech Adolescents: HBSC 2002 and 2014.	2016	Int J Environ Res Public Health
Voračová J, Sigmund E, Sigmundová D, Kalman M.	Changes in Eating Behaviours among Czech Children and Adolescents from 2002 to 2014 (HBSC Study).	2015	Int J Environ Res Public Health
Walters C, Bendulo P, Stoecker BJ.	Assessment of dietary diversity, antenatal care, food taboos, meal frequency, and nutritional status of pregnant adolescents in rural Malawi: A cross-sectional study.	2019	African Journal of Food, Agriculture, Nutrition and Development
Walton K, Horton NJ, Rifas-Shiman SL, Field AE, Austin SB, Haycraft E, Breen A, Haines J.	Exploring the Role of Family Functioning in the Association Between Frequency of Family Dinners and Dietary Intake Among Adolescents and Young Adults.	2018	JAMA Netw Open
Wang K, Pang L, Fan C, Cui T, Yu L, Lin H.	Enamel and Dentin Caries Risk Factors of Adolescents in the Context of the International Caries Detection and Assessment System (ICDAS): A Longitudinal Study	2020	Front Pediatr
Wang ML, Otis M, Rosal MC, Griecci CF, Lemon SC.	Reducing sugary drink intake through youth empowerment: results from a pilot-site randomized study.	2019	Int J Behav Nutr Phys Act
Wang ZH, Zhang B, Wang HJ, Zhang JG, Du WW, Su C, Zhang J, Jiang HR, Zhai FY.	Trend in meat consumption patterns among Chinese children in nine provinces(autonomous region) aged 6 to 17 years between 1991 and 2011.	2013	Chinese journal of preventive medicine
Warensjö Lemming E, Montano Montes A, Schmidt J, Cramer B, Humpf HU, Moraeus L, Olsen M.	Mycotoxins in blood and urine of Swedish adolescents-possible associations to food intake and other background characteristics.	2019	Mycotoxin Res
Wattick RA, Hagedorn RL,	Relationship between Diet and Mental Health in a Young Adult Appalachian College Population.	2018	Nutrients
Watts AW, Loth K, Berge JM, Larson N, Neumark-Sztainer D.	No Time for Family Meals? Parenting Practices Associated with Adolescent Fruit and Vegetable Intake When Family Meals Are Not an Option.	2017	J Acad Nutr Diet
Watts AW, Miller J, Larson NI, Eisenberg ME, Story MT, Neumark-Sztainer D.	Multicontextual correlates of adolescent sugar-sweetened beverage intake.	2018	Eat Behav
Welch JD, Ellis EM, Green PA, Ferrer RA.	Social support, loneliness, eating, and activity among parent-adolescent dyads.	2019	J Behav Med
Wendpap LL, Ferreira MG, Rodrigues PR, Pereira RA, Loureiro Ada S, Gonçalves-Silva RM.	Adolescents' diet quality and associated factors.	2014	Cad Saude Publica
Weng TT, Hao JH, Qian QW, Cao H, Fu JL, Sun Y, Huang L, Tao FB.	Is there any relationship between dietary patterns and depression and anxiety in Chinese adolescents?	2012	Public Health Nutr
Werneck AO, Vancampfort D, Oyeyemi AL, Stubbs B, Silva DR.	Joint association of ultra-processed food and sedentary behavior with anxiety-induced sleep disturbance among Brazilian adolescents.	2020	J Affect Disord
Westfall M, Roth SE, Gill M, Chan-Golston AM, Rice LN, Crespi CM, Prelip ML.	Exploring the Relationship Between MyPlate Knowledge, Perceived Diet Quality, and Healthy Eating Behaviors Among Adolescents.	2020	Am J Health Promot
WFP.	Formative research to inform adolescent programming in Guatemala Engagement for health, nutrition and sustainable development	2018	WFP Report
Whitton C, Ma Y, Bastian AC, Fen Chan M, Chew L.	Fast-food consumers in Singapore: demographic profile, diet quality and weight status.	2014	Public Health Nutr
WHO and CDC	Global School-based Student Health Survey Report - Lebanon 2017	2017	Government of Lebanon
WHO and CDC	Global School-Based Student Health Survey (GSHS) Philippines, 2015.	2015	Government of Philippines
WHO and CDC	Cambodia - Global School-Based Student Health Survey 2013 Country Report	2014	Government of Cambodia
WHO.	Growing Up Unequal: Gender and Socioeconomic Differences in Young People's health and well-being - Health Behaviour in School-aged Children (HBSC) Study: International Report from the 2013/2014 Surey	2016	WHO Report
Wickham SR, Amarasekara NA, Bartonicek A, Conner TS.	The Big Three Health Behaviors and Mental Health and Well-Being Among Young Adults: A Cross-Sectional Investigation of Sleep, Exercise, and Diet	2020	Front Psychol
Wieland ML, Hanza MMM, Weis JA, Meiers SJ, Patten CA, Clark MM, Sloan JA, Novotny PJ, Njeru JW, Abbenyi A, Levine JA, Goodson M, Capetillo GDP, Osman A, Hared A, Nigon JA, Sia IG.	Healthy Immigrant Families: Randomized Controlled Trial of a Family-Based Nutrition and Physical Activity Intervention.	2018	Am J Health Promot
Williams J, Townsend N, Rayner M, Jayawardena R, Katulanda P, Manoharan S, Wickramasinghe K.	Diet quality of adolescents in rural Sri Lanka based on the Diet Quality Index-International: findings from the 'Integrating Nutrition Promotion and Rural Development' project.	2019	Public Health Nutr
Williams RA, Rose AM, Bruno RS, Hanks AS, Kennel JA, McDonald JD, Labyk AN, Gunther C.	Examination of the relationship of diet quality with cardiometabolic risk factors in apparently healthy college students.	2019	J Educ Health Promot
Williams RD Jr, Odum M, Housman JM.	Adolescent Energy Drink Use Related to Intake of Fried and High-sugar Foods.	2017	Am J Health Behav
Wilson OWA, Graupensperger S, Evans MB, Bopp M.	The Temporal Association Between Physical Activity and Fruit and Vegetable Consumption: A Longitudinal Within- and Between-Person Investigation.	2019	J Phys Act Health
Wilson OWA, Matthews PJ, Duffey M, Papalia Z, Bopp M.	Changes in Health Behaviors and Outcomes following Graduation from Higher Education	2020	Int J Exerc Sci
Winpenny EM, Corder KL, Jones A, Ambrosini GL, White M, van Sluijs EMF.	Changes in diet from age 10 to 14 years and prospective associations with school lunch choice.	2017	Appetite
Winpenny EM, Greenslade S, Corder K, van Sluijs EMF.	Diet Quality through Adolescence and Early Adulthood: Cross-Sectional Associations of the Dietary Approaches to Stop Hypertension Diet Index and Component Food Groups with Age.	2018	Nutrients
Woglom C, Gray V, Hill M, Wang L.	Significant Relationships Exist between Perceived and Objective Diet Quality in Young Adults.	2020	J Acad Nutr Diet
Wolstein J, Babey SH.	Sugary Beverage Consumption Among California Children and Adolescents.	2018	UCLA Policy Brief
Wong JE, Parnell WR, Howe AS, Black KE, Skidmore PM.	Development and validation of a food-based diet quality index for New Zealand adolescents.	2013	BMC Public Health
Wong JE, Parnell WR, Howe AS, Lubransky AC, Black KE, Skidmore PM.	Diet quality is associated with measures of body fat in adolescents from Otago, New Zealand.	2015	Public Health Nutr
Wong THT, Mok A, Ahmad R, Rangan A, Louie JCY.	Intake of free sugar and micronutrient dilution in Australian children and adolescents.	2019	Eur J Nutr
Workicho A, Belachew T, Ghosh S, Kershaw M, Lachat C, Kolsteren P.	Burden and determinants of undernutrition among young pregnant women in Ethiopia.	2019	Matern Child Nutr
World Health Organization, Regional Office for South-East Asia and Comprehensive School Health Programme, Health Promotion Division, Department of Public Health, Thimphu, Ministry of Health, Royal Government of Bhutan	Report on Bhutan Global School-Based Student Health Survey 2016	2017	Government of Bhutan
World Health Organization, Regional Office for South-East Asia and Health Promotion and Education and Health Research, Department of the Ministry of Health (MoH) and the Ministry of Education (MoE) of Timor-Leste.	Global School-based Student Health Survey Results: 2015 – Timor-Leste	2015	GSHS report
Woźniak A, Artych M, Wawrzyniak A.	Nutritional behaviours and body self-perception in polish pupils attending middle-school.	2014	Rocz Panstw Zakl Hig
Wu CH, Lin CY, Hsieh YP, Strong C, Meshki C, Lin YC, Tsai MC.	Dietary behaviors mediate the association between food insecurity and obesity among socioeconomically disadvantaged youth.	2019	Appetite
Wu WC, Luh DL, Lin CI, Chiang YC, Hung CC, Wang S, Wu CC, Hurng BS, Chang YH, Yen LL, Chang HY.	Reciprocal relationship between unhealthy eating behaviours and depressive symptoms from childhood to adolescence: 10-year follow-up of the Child and Adolescent Behaviors in Long-Term Evolution study.	2016	Public Health Nutr
Wu Y, Sánchez BN, Goodrich JM, Dolinoy DC, Cantoral A, Mercado-Garcia A, Ruiz-Narváez EA, Téllez-Rojo MM, Peterson KE.	Dietary exposures, epigenetics and pubertal tempo.	2019	Environ Epigenet
Wuenstel JW, Wądołowska L, Słowinska MA, Niedźwiedzka E, Kowalkowska J, Kurp L.	Intake of Dietary Fibre and Its Sources Related to Adolescents' Age and Gender, but Not to Their Weight.	2016	Cent Eur J Public Health
Xiao Y, Romanelli M, Lindsey MA.	A latent class analysis of health lifestyles and suicidal behaviors among US adolescents.	2019	J Affect Disord
Xu F, Cohen SA, Greaney ML, Greene GW.	The Association between US Adolescents' Weight Status, Weight Perception, Weight Satisfaction, and Their Physical Activity and Dietary Behaviors.	2018	Int J Environ Res Public Health
Xu F, Cohen SA, Greaney ML, Hatfield DL, Greene GW.	Racial/Ethnic Disparities in US Adolescents' Dietary Quality and Its Modification by Weight-Related Factors and Physical Activity.	2019	Int J Environ Res Public Health
Xu H, Guo J, Wan Y, Zhang S, Yang R, Xu H, Ding P, Tao F.	Association Between Screen Time, Fast Foods, Sugar-Sweetened Beverages and Depressive Symptoms in Chinese Adolescents	2020	Front Psychiatry
Xu L, Odum M.	Cancer Awareness and Behavioral Determinants Associated with Cancer Prevention-a Quantitative Study Among Young Adults in Rural Settings.	2019	J Cancer Educ
Yang H, Chen Q, Zhou N, Sun L, Bao H, Tan L, Chen H, Zhang G, Ling X, Huang L, Li L, Ma M, Yang H, Wang X, Zou P, Peng K, Liu K, Liu T, Cui Z, Liu J, Ao L, Zhou Z, et al.	Lifestyles Associated With Human Semen Quality: Results From MARHCS Cohort Study in Chongqing, China.	2015	Medicine (Baltimore)
Yang L, Bovet P, Liu Y, Zhao M, Ma C, Liang Y, Xi B.	Consumption of Carbonated Soft Drinks Among Young Adolescents Aged 12 to 15 Years in 53 Low- and Middle-Income Countries.	2017	Am J Public Health
Yang Y, Dong B, Zou Z, Wang S, Dong Y, Wang Z, Ma J.	Association between Vegetable Consumption and Blood Pressure, Stratified by BMI, among Chinese Adolescents Aged 13-17 Years: A National Cross-Sectional Study.	2018	Nutrients
Yang Z, Li Y, Hu P, Ma J, Song Y.	Prevalence of Anemia and its Associated Factors among Chinese 9-, 12-, and 14-Year-Old Children: Results from 2014 Chinese National Survey on Students Constitution and Health	2020	Int J Environ Res Public Health
Yannakoulia M, Lykou A, Kastorini CM, Saranti Papasaranti E, Petralias A, Veloudaki A, Linos A; DIATROFI Program Research Team..	Socio-economic and lifestyle parameters associated with diet quality of children and adolescents using classification and regression tree analysis: the DIATROFI study.	2016	Public Health Nutr
Yazdi Feyzabadi V, Keshavarz Mohammadi N, Omidvar N, Karimi-Shahanjarini A, Nedjat S, Rashidian A.	Factors Associated With Unhealthy Snacks Consumption Among Adolescents in Iran's Schools.	2017	Int J Health Policy Manag
Yazdi-Feyzabadi V, Omidvar N, Keshavarz Mohammadi N, Nedjat S, Karimi-Shahanjarini A, Rashidian A.	Is an Iranian Health Promoting School status associated with improving school food environment and snacking behaviors in adolescents?	2018	Health Promot Int
Yen Y, Shi Y, Soeung B, Seng R, Dye C, Suy R, Ngin K.	The associated risk factors for underweight and overweight high school students in Cambodia	2018	Diabetes & Metabolic Syndrome: Clinical Research & Reviews
You J, Choo J.	Adolescent Overweight and Obesity: Links to Socioeconomic Status and Fruit and Vegetable Intakes.	2016	Int J Environ Res Public Health
Young Lives	Nutrition and Growth: Preliminary Findings from the Round 4 Survey in Peru	2015	YL report
Young Lives	Nutrition and Health: Preliminary Findings from Round 4 in Ethiopia	2014	YL report
Young Lives	Nutrition and Health: Preliminary Findings from the Round 4 Survey in Vietnam	2014	YL report
Young Lives	Nutrition and Health: Preliminary Findings from the Round 4 Survey in India	2014	YL report
Young Lives India	Growth and Nutrition: Preliminary Findings from the Round 5 Survey in India	2017	YL report
Yun TC, Ahmad SR, Quee DKS.	Dietary Habits and Lifestyle Practices among University Students in Universiti Brunei Darussalam.	2018	Malays J Med Sci
Zaborskis A, Lagunaite R, Busha R, Lubiene J.	Trend in eating habits among Lithuanian school-aged children in context of social inequality: three cross-sectional surveys 2002, 2006 and 2010	2012	BMC Public Health
Zaborskis A, Moceviciene R, Iannotti RJ.	The Influence of Chronological Period of Data Collection onDifferences in Reported Dietary Intake Among School-AgedChildren Surveyed in 39 Countries	2014	J Nutr Educ Behav
Zając J, Skop-Lewandowska A, Helbin J, Potocki A.	Dioxins: validation of food frequency questionnaire and intake in a group of adolescents.	2017	Ann Agric Environ Med
Zambrano R, Colina J, Valero Y, Herrera H, Valero J.	Dietary habits and nutritional status in adolescents from Caracas, Venezuela	2013	Anales Venezolanos de Nutrición
Zeleke MB, Shaka MF, Anbesse AT, Tesfaye SH.	Anemia and Its Determinants among Male and Female Adolescents in Southern Ethiopia: A Comparative Cross-Sectional Study	2020	Anemia
Zerón-Rugerio MF, Cambras T, Izquierdo-Pulido M.	Social Jet Lag Associates Negatively with the Adherence to the Mediterranean Diet and Body Mass Index among Young Adults.	2019	Nutrients
Zhang J, Wang D, Eldridge AL, Huang F, Ouyang Y, Wang H, Zhang B.	Urban-Rural Disparities in Energy Intake and Contribution of Fat and Animal Source Foods in Chinese Children Aged 4-17 Years.	2017	Nutrients
Zhang J, Wang H, Wang Y, Xue H, Wang Z, Du W, Su C, Zhang J, Jiang H, Zhai F, Zhang B.	Dietary patterns and their associations with childhood obesity in China.	2015	Br J Nutr
Zhang X, Huang X, Xiao Y, Jing D, Huang Y, Chen L, Luo D, Chen X, Shen M.	Daily intake of soft drinks is associated with symptoms of anxiety and depression in Chinese adolescents.	2019	Public Health Nutr
Zhang Y, Davey C, Larson N, Reicks M.	Influence of parenting styles in the context of adolescents' energy balance-related behaviors: Findings from the FLASHE study.	2019	Appetite
Zhou H, Ma ZF, Lu Y, Du Y, Shao J, Wang L, Wu Q, Pan B, Zhu W, Zhao Q, Wei H.	Elevated serum uric acid, hyperuricaemia and dietary patterns among adolescents in mainland China.	2020	J Pediatr Endocrinol Metab
Zhou H, Wang S, Yin H, Chen C, Yang Y, Jiang M, Yang L, Guo B, Tang H, Zhang Y, Sun G.	Nutrition and health survey of children and youth in Lishui District, Nanjing City.	2015	Journal of hygiene research
Zhou Y, Du S, Su C, Zhang B, Wang H, Popkin BM.	The food retail revolution in China and its association with diet and health.	2015	Food Policy
Zhu Y, He B, Xiao Y, Chen Y.	Iron metabolism and its association with dyslipidemia risk in children and adolescents: a cross-sectional study.	2019	Lipids Health Dis
Ziaei R, Shahi H, Dastgiri S, Mohammadi R, Viitasar E.	Fruit and vegetable intake and its correlates among high-school adolescents in Iran: a cross-sectional study	2019	Journal of Public Health
Zito FP, Polese B, Vozzella L, Gala A, Genovese D, Verlezza V, Medugno F, Santini A, Barrea L, Cargiolli M, Andreozzi P, Sarnelli G, Cuomo R.	Good adherence to mediterranean diet can prevent gastrointestinal symptoms: A survey from Southern Italy.	2016	World J Gastrointest Pharmacol Ther

## Sheet: Table S 6
Table S 6. Characteristics of included data sets by region and country
Region	Country	Income group	Data sets (n)	%
East Asia & Pacific	American Samoa	Upper-middle-income	1	0.08
	Australia	High-income	30	2.27
	Brunei	High-income	6	0.45
	Cambodia	Lower-middle-income	14	1.06
	China	Upper-middle-income	30	2.27
	Cook Islands	High-income1	6	0.45
	Fiji	Upper-middle-income	5	0.38
	French Polynesia	High-income	1	0.08
	Guam	High-income	1	0.08
	Indonesia	Lower-middle-income	13	0.98
	Japan	High-income	6	0.45
	Kiribati	Lower-middle-income	11	0.83
	Korea	High-income	25	1.89
	Lao PDR	Lower-middle-income	7	0.53
	Malaysia	Upper-middle-income	15	1.14
	Mongolia	Lower-middle-income	10	0.76
	Myanmar	Lower-middle-income	2	0.15
	Nauru	High-income	3	0.23
	New Zealand	High-income	10	0.76
	Niue	Upper-middle-income1	5	0.38
	Palau	High-income	1	0.08
	Philippines	Lower-middle-income	14	1.06
	Samoa	Lower-middle-income	10	0.76
	Singapore	High-income	2	0.15
	Solomon Islands	Lower-middle-income	11	0.83
	Thailand	Upper-middle-income	10	0.76
	Timor-Leste	Lower-middle-income	8	0.61
	Tokelau	Lower-middle-income1	2	0.15
	Tonga	Upper-middle-income	11	0.83
	Tuvalu	Upper-middle-income	8	0.61
	Vanuatu	Lower-middle-income	10	0.76
	Vietnam	Lower-middle-income	11	0.83
	Wallis and Futuna	Upper-middle-income1	3	0.23
Sub-total			302	22.86
Europe & Central Asia	Albania	Upper-middle-income	3	0.23
	Armenia	Upper-middle-income	4	0.3
	Austria	High-income	7	0.53
	Belgium	High-income	11	0.83
	Bulgaria	Upper-middle-income	2	0.15
	Croatia	High-income	5	0.38
	Cyprus	High-income	1	0.08
	Czech Republic	High-income	9	0.68
	Denmark	High-income	15	1.14
	Estonia	High-income	5	0.38
	Finland	High-income	9	0.68
	France	High-income	5	0.38
	Germany	High-income	10	0.76
	Greece	High-income	12	0.91
	Greenland	High-income	3	0.23
	Hungary	High-income	6	0.45
	Iceland	High-income	4	0.3
	Ireland	High-income	6	0.45
	Italy	High-income	14	1.06
	Kyrgyz Republic	Lower-middle-income	2	0.15
	Latvia	High-income	5	0.38
	Lithuania	High-income	5	0.38
	Luxembourg	High-income	4	0.3
	Moldova	Upper-middle-income	1	0.08
	Netherlands	High-income	12	0.91
	North Macedonia	Upper-middle-income	5	0.38
	Norway	High-income	15	1.14
	Poland	High-income	23	1.74
	Portugal	High-income	13	0.98
	Romania	Upper-middle-income	7	0.53
	Russia	Upper-middle-income	7	0.53
	Serbia	Upper-middle-income	1	0.08
	Slovak Republic	High-income	6	0.45
	Slovenia	High-income	5	0.38
	Spain	High-income	28	2.12
	Sweden	High-income	9	0.68
	Switzerland	High-income	6	0.45
	Turkey	Upper-middle-income	9	0.68
	Ukraine	Lower-middle-income	4	0.3
	United Kingdom	High-income	28	2.12
Sub-total			326	24.68
Latin America & Caribbean	Argentina	Upper-middle-income	13	0.98
	Barbados	High-income	4	0.3
	Belize	Lower-middle-income	5	0.38
	Bolivia	Lower-middle-income	8	0.61
	Brazil	Upper-middle-income	59	4.47
	Chile	High-income	12	0.91
	Colombia	Upper-middle-income	7	0.53
	Costa Rica	Upper-middle-income	5	0.38
	Cuba	Upper-middle-income	1	0.08
	Curaçao	High-income	3	0.23
	Dominica	Upper-middle-income	1	0.08
	Ecuador	Upper-middle-income	4	0.3
	El Salvador	Lower-middle-income	6	0.45
	Grenada	Upper-middle-income	2	0.15
	Guatemala	Upper-middle-income	7	0.53
	Guyana	Upper-middle-income	8	0.61
	Honduras	Lower-middle-income	7	0.53
	Jamaica	Upper-middle-income	6	0.45
	Mexico	Upper-middle-income	9	0.68
	Paraguay	Upper-middle-income	1	0.08
	Peru	Upper-middle-income	16	1.21
	St. Kitts and Nevis	High-income	6	0.45
	Suriname	Upper-middle-income	1	0.08
	The Bahamas	High-income	5	0.38
	Trinidad & Tobago	High-income	6	0.45
	Uruguay	High-income	6	0.45
	Venezuela	Upper-middle-income2	5	0.38
Sub-total			213	16.12
Middle East & North Africa	Algeria	Lower-middle-income	8	0.61
	Bahrain	High-income	1	0.08
	Egypt	Lower-middle-income	14	1.06
	Iran	Lower-middle-income	29	2.2
	Iraq	Upper-middle-income	8	0.61
	Israel	High-income	2	0.15
	Jordan	Upper-middle-income	2	0.15
	Kuwait	High-income	8	0.61
	Lebanon	Upper-middle-income	12	0.91
	Malta	High-income	1	0.08
	Morocco	Lower-middle-income	10	0.76
	Oman	High-income	6	0.45
	Qatar	High-income	8	0.61
	Saudi Arabia	High-income	13	0.98
	Syrian Arab Republic	Low-income	7	0.53
	Tunisia	Lower-middle-income	2	0.15
	United Arab Emirates	High-income	9	0.68
	West Bank and Gaza	Lower-middle-income	4	0.3
	Yemen	Low-income	3	0.23
Sub-total			147	11.13
North America	Canada	High-income	25	1.89
	United States	High-income	144	10.9
Sub-total			169	12.79
South Asia	Afghanistan	Low-income	5	0.38
	Bangladesh	Lower-middle-income	15	1.14
	Bhutan	Lower-middle-income	1	0.08
	India	Lower-middle-income	18	1.36
	Maldives	Upper-middle-income	2	0.15
	Nepal	Lower-middle-income	12	0.91
	Pakistan	Lower-middle-income	5	0.38
	Sri Lanka	Lower-middle-income	1	0.08
Sub-total			59	4.47
Sub-Saharan Africa	Benin	Lower-middle-income	1	0.08
	Burkina Faso	Low-income	2	0.15
	Cameroon	Lower-middle-income	2	0.15
	Côte d'Ivoire	Lower-middle-income	1	0.08
	Eswatini	Lower-middle-income	4	0.3
	Ethiopia	Low-income	10	0.76
	Ghana	Lower-middle-income	9	0.68
	Kenya	Lower-middle-income	2	0.15
	Lesotho	Lower-middle-income	2	0.15
	Madagascar	Low-income	1	0.08
	Malawi	Low-income	1	0.08
	Mali	Low-income	1	0.08
	Mauritania	Lower-middle-income	8	0.61
	Mauritius	Upper-middle-income	10	0.76
	Mozambique	Low-income	8	0.61
	Namibia	Upper-middle-income	9	0.68
	Nigeria	Lower-middle-income	5	0.38
	Seychelles	High-income	4	0.3
	South Africa	Upper-middle-income	4	0.3
	Sudan	Low-income	8	0.61
	Tanzania	Lower-middle-income	8	0.61
	Uganda	Low-income	3	0.23
	Zambia	Lower-middle-income	1	0.08
	Zimbabwe	Lower-middle-income	1	0.08
Sub-total			105	7.95
Total			1321	100
The classification of regions and income groups followed the definition by World Bank (2,3). For the fiscal year 2022, low-income economies: gross national income (GNI) per capita of US$1,045 or less in 2020; lower middle-income economies: GNI per capita between US$1,046 and US$4,095; upper middle-income economies: GNI per capita between US$4,096 and US$12,695. 1 Income groups for the states of C…

## Sheet: Figure S 1
Figure S 1. Flow diagram of records identified through PubMed and grey literature search (2020 and 2021), based on Moher et al., (7).

## Sheet: References
References (Supplementary File A)
1	Tricco AC, Lillie E, Zarin W, O’Brien KK, Colquhoun H, Levac D, Moher D, Peters MDJ, Horsley T, Weeks L, et al. PRISMA Extension for Scoping Reviews (PRISMA-ScR): Checklist and Explanation. Ann Intern Med American College of Physicians; 2018;169:467–73.
2	World Bank. Atlas of Sustainable Development Goals 2017: From World Development Indicators [Internet]. Washington, DC: World Bank; 2017 Apr. Available from: https://openknowledge.worldbank.org/handle/10986/26306
3	World Bank. World Bank Country and Lending Groups [Internet]. World Bank’s Data Help Desk. 2022 [cited 2022 Jun 6]. Available from: https://datahelpdesk.worldbank.org/knowledgebase/articles/906519-world-bank-country-and-lending-groups
4	Sawyer SM, Azzopardi PS, Wickremarathne D, Patton GC. The age of adolescence. Lancet Child Adolesc Health Elsevier; 2018;2:223–8.
5	World Health Organization. Indicators for assessing infant and young child feeding practices: part 2: measurement. Indic Pour Évaluer Prat Aliment Nourrisson Jeune Enfant Partie 2 Calc [Internet] Geneva: World Health Organization; 2010 [cited 2023 Oct 31]; Available from: https://iris.who.int/handle/10665/44306
6	World Health Organization. Global Nutrition Monitoring Framework: operational guidance for tracking progress in meeting targets for 2025 [Internet]. Geneva: World Health Organization; 2017 [cited 2023 Oct 31]. Available from: https://iris.who.int/handle/10665/259904
7	Moher D, Liberati A, Tetzlaff J, Altman DG, Group TP. Preferred Reporting Items for Systematic Reviews and Meta-Analyses: The PRISMA Statement. PLOS Med Public Library of Science; 2009;6:e1000097.
8	OECD. DAC List of ODA Recipients [Internet]. Organization for Economic Co-operation and Development. 2022 [cited 2022 Jun 6]. Available from: https://www.oecd.org/dac/financing-sustainable-development/development-finance-standards/daclist.htm
